# Supplementary material for: 3,4-Dimethyl-N-[(E)-3-nitro­benzyl­idene]-1,2-oxazol-5-amine
Source: Acta Crystallogr Sect E Struct Rep Online. 2010 Sep 11;66(Pt 10):o2539. doi: 10.1107/S160053681003583X (PMC2983195; doi:10.1107/S160053681003583X)
Supplement: Supplementary file 2 [file e-66-o2539-Isup2.hkl]

#
# h,k,l, Fc-squared, Fo-squared, sigma(Fo-squared) and status flag
#
data_I
_shelx_title ' ASR_3NEW_0m in P2(1)/c'
_shelx_refln_list_code          4
_shelx_F_calc_maximum      148.75
_exptl_crystal_F_000       512.00
_reflns_d_resolution_high  0.8395
 
loop_
 _symmetry_equiv_pos_as_xyz
 'x, y, z'
 '-x, y+1/2, -z+1/2'
 '-x, -y, -z'
 'x, -y-1/2, z-1/2'
 
_cell_length_a    12.6024
_cell_length_b     3.9267
_cell_length_c    23.3660
_cell_angle_alpha  90.000
_cell_angle_beta   94.791
_cell_angle_gamma  90.000
 
_shelx_F_squared_multiplier     1.000
 
loop_
 _refln_index_h
 _refln_index_k
 _refln_index_l
 _refln_F_squared_calc
 _refln_F_squared_meas
 _refln_F_squared_sigma
 _refln_observed_status
   2   0   0     1515.29     1472.00    112.22 o
   3   0   0      807.19      816.24     64.40 o
   4   0   0        0.53        4.99      7.23 o
   5   0   0      744.47      758.76     61.90 o
   6   0   0     2140.35     2353.01    181.87 o
   7   0   0       30.24       39.16      9.73 o
   8   0   0       30.88       25.87      9.16 o
   9   0   0        2.39        9.66      8.74 o
  10   0   0       56.07       99.72     28.05 o
  11   0   0       20.39      -12.49     14.33 o
  12   0   0       89.81       70.65     26.83 o
  13   0   0       51.61       52.21     26.21 o
  14   0   0        6.03        1.02     22.52 o
   1   1   0        9.01        7.75      3.07 o
   2   1   0     4433.38     4158.91    138.13 o
   3   1   0      131.40      121.63      8.74 o
   4   1   0        1.59        5.57      4.00 o
   5   1   0     1041.68      991.46     44.20 o
   6   1   0      303.14      347.08     26.99 o
   7   1   0      156.22      157.14     11.62 o
   8   1   0       75.14       60.54      8.37 o
   9   1   0       20.03        7.31     10.70 o
  10   1   0      112.45       88.78     13.03 o
  11   1   0        7.44       -0.55      8.44 o
  12   1   0      216.11      208.70     20.88 o
  13   1   0       20.23       21.90     13.40 o
  14   1   0        0.01      -10.57     12.75 o
   0   2   0      164.27      111.04     19.91 o
   1   2   0        0.25       15.71      8.03 o
   2   2   0        2.65        0.59      4.08 o
   3   2   0       99.33      108.85      8.72 o
   4   2   0        7.99        6.33      4.63 o
   5   2   0       11.21       17.62      6.80 o
   6   2   0       14.03       23.70      8.33 o
   7   2   0       34.25       39.55      9.63 o
   8   2   0        5.33       -5.41      7.90 o
   9   2   0        0.94        7.56      9.35 o
  10   2   0       35.33       17.01     13.15 o
  11   2   0        1.48      -12.07     10.33 o
  12   2   0        8.21       19.80     11.02 o
  13   2   0        2.55      -16.13     10.76 o
   1   3   0       97.92       76.99     14.98 o
   2   3   0        0.15       -2.62     13.19 o
   3   3   0        1.78       -1.01      5.90 o
   4   3   0        1.50        8.66      6.82 o
   5   3   0       35.04       30.72      8.53 o
   6   3   0       83.91       91.50     10.63 o
   7   3   0        1.56        9.63      8.25 o
   8   3   0        0.09      -12.40      9.63 o
   9   3   0       34.25       35.69     12.44 o
  10   3   0        1.81       -1.34     11.56 o
  11   3   0        1.67       -5.72     12.38 o
   0   4   0        2.82      -32.02     21.35 o
   1   4   0        1.55        0.41     15.78 o
   2   4   0        1.93       -9.04     17.94 o
   3   4   0        2.12        8.79     16.11 o
   4   4   0       15.64       11.33     19.54 o
   5   4   0       12.37       -7.04     20.87 o
   6   4   0        4.62       12.78     13.43 o
   7   4   0       32.98       22.40     17.18 o
 -14   1   1        1.71      -16.32     15.04 o
 -13   1   1        7.76        0.09     11.99 o
 -12   1   1      179.90      170.52     25.69 o
 -11   1   1      100.84      112.22     14.85 o
 -10   1   1        8.67      -13.09      9.25 o
  -9   1   1       11.08       13.23     10.49 o
  -8   1   1      216.35      253.51     20.50 o
  -7   1   1       60.44       63.12      7.54 o
  -6   1   1       36.96       30.74      5.94 o
  -5   1   1      105.73      111.27      7.63 o
  -4   1   1      230.33      249.27     12.54 o
  -3   1   1     1038.39      949.50     37.62 o
  -2   1   1     3937.49     3609.70    115.27 o
  -1   1   1      482.26      448.39     18.02 o
   0   1   1     5975.69     5628.71    209.55 o
   1   1   1     3280.96     2899.14     95.99 o
   2   1   1       23.39       18.47      3.72 o
   3   1   1       40.00       38.29      4.47 o
   4   1   1      368.43      325.75     16.56 o
   5   1   1     1444.97     1388.77     64.79 o
   6   1   1      218.86      247.10     16.86 o
   7   1   1      134.36      143.14     17.00 o
   8   1   1      189.87      206.62     18.58 o
   9   1   1       67.69       66.05     11.38 o
  10   1   1       93.88      105.48     13.80 o
  11   1   1        0.49        0.09      8.54 o
  12   1   1       17.32       12.31     14.86 o
  13   1   1        6.16       -6.27     11.96 o
  14   1   1        0.11        5.35     13.19 o
 -13   2   1        1.92      -14.22     13.87 o
 -12   2   1       63.09       81.90     13.91 o
 -11   2   1       16.95        7.17      9.83 o
 -10   2   1        9.00       24.74     10.98 o
  -9   2   1       37.13       16.32      8.77 o
  -8   2   1       28.53       30.60      8.57 o
  -7   2   1       60.73       50.47      8.60 o
  -6   2   1       16.62       18.91      8.71 o
  -5   2   1      271.13      282.76     17.07 o
  -4   2   1       38.40       34.53      4.59 o
  -3   2   1        2.13        9.53      4.99 o
  -2   2   1       50.76       51.95      5.98 o
  -1   2   1       38.62       52.82      7.58 o
   0   2   1       13.69       33.71     11.76 o
   1   2   1      799.85      818.78     54.15 o
   2   2   1       95.00       83.78      7.22 o
   3   2   1      330.62      349.70     19.03 o
   4   2   1       31.20       34.72      7.43 o
   5   2   1       14.20       12.03      6.71 o
   6   2   1       20.20       31.05      7.88 o
   7   2   1       94.59      125.99     12.96 o
   8   2   1       12.71       21.14      9.63 o
   9   2   1       48.34       49.69     10.81 o
  10   2   1       26.91       26.22     12.09 o
  11   2   1      112.86      130.01     29.24 o
  12   2   1       17.46        1.02     16.28 o
  13   2   1        0.04        3.31     11.75 o
 -11   3   1        0.15      -11.07     11.75 o
 -10   3   1       36.96       52.59     17.19 o
  -9   3   1       17.87       13.62     11.22 o
  -8   3   1        4.28       11.21     11.94 o
  -7   3   1        1.71       -0.55      7.86 o
  -6   3   1       21.91       23.33     11.71 o
  -5   3   1       33.93       34.51      8.42 o
  -4   3   1        0.19        0.37      6.66 o
  -3   3   1       20.06       29.42      6.65 o
  -2   3   1       17.42       20.91     13.91 o
  -1   3   1        0.70       20.17     13.68 o
   0   3   1       32.25       37.91     12.96 o
   1   3   1        0.45        4.69     11.47 o
   2   3   1        9.51       37.80     14.28 o
   3   3   1       23.72       16.56      7.39 o
   4   3   1        0.65        5.45      7.65 o
   5   3   1       42.24       37.66      8.95 o
   6   3   1       22.94       22.69      7.77 o
   7   3   1      123.53      107.28     21.52 o
   8   3   1        0.01       -2.30      9.61 o
   9   3   1        3.26      -15.97     11.88 o
  10   3   1        3.88        2.93     11.58 o
  11   3   1        0.59      -10.97     13.03 o
  -7   4   1        0.73       10.53     16.39 o
  -6   4   1       17.99      -10.11     13.13 o
  -5   4   1        0.70        8.29     24.07 o
  -4   4   1        2.08       23.46     20.45 o
  -3   4   1        0.74       15.41     16.67 o
  -2   4   1        1.81      -10.88     13.99 o
  -1   4   1       39.44       55.32     16.53 o
   0   4   1        1.15       -9.53     15.63 o
   1   4   1       17.19       16.53     30.24 o
   2   4   1       13.99       10.96     19.65 o
   3   4   1        4.67        1.86     15.61 o
   4   4   1       10.47        8.69     16.43 o
   5   4   1        9.42       -9.58     20.14 o
   6   4   1        0.51      -18.25     12.45 o
   7   4   1        2.10      -10.35     15.25 o
 -15   0   2        0.09       43.71     19.76 o
 -14   0   2        0.09       -2.04     16.17 o
 -13   0   2       21.50       37.26     24.77 o
 -12   0   2        0.78       13.10     19.24 o
 -11   0   2       34.80        5.32     16.99 o
 -10   0   2      201.80      342.59     55.73 o
  -9   0   2      146.97      205.27     38.51 o
  -8   0   2       51.31       66.96     20.27 o
  -7   0   2      684.03      810.95     94.97 o
  -6   0   2       80.60      122.17     26.01 o
  -5   0   2       42.96       96.32     17.61 o
  -4   0   2      464.70      478.34     40.43 o
  -3   0   2     1956.36     1852.29    141.82 o
  -2   0   2      427.99      434.02     28.47 o
  -1   0   2       77.74       98.80      7.46 o
   1   0   2     3610.13     3642.19    207.09 o
   2   0   2     1766.99     1870.85    120.96 o
   3   0   2     3471.73     3376.75    256.63 o
   4   0   2     5111.83     5356.18    405.57 o
   5   0   2     1980.05     1943.08    150.21 o
   6   0   2     1832.40     1990.10    154.76 o
   7   0   2      205.22      268.30     41.81 o
   8   0   2      100.74       98.32     24.58 o
   9   0   2        1.53       -8.39     14.33 o
  10   0   2       11.80       21.58     33.47 o
  11   0   2       18.12       20.40     11.94 o
  12   0   2        4.79       29.05     13.31 o
  13   0   2        0.51       33.16     23.34 o
  14   0   2        0.61       26.00     25.59 o
 -14   1   2        0.50      -12.39      9.69 o
 -13   1   2       12.67       14.16     10.42 o
 -12   1   2       26.05       -7.71      9.30 o
 -11   1   2      436.50      427.73     39.29 o
 -10   1   2        4.56        4.22      9.83 o
  -9   1   2       46.52       56.63     23.97 o
  -8   1   2      111.59       84.68     11.87 o
  -7   1   2       40.45       30.40     13.74 o
  -6   1   2       13.54       14.92      5.59 o
  -5   1   2      143.31      152.92      9.19 o
  -4   1   2       28.02       22.75      4.08 o
  -3   1   2      725.07      688.05     24.71 o
  -2   1   2      578.66      524.51     17.73 o
  -1   1   2     2839.66     2692.95     79.37 o
   0   1   2    11425.50    11211.56    353.84 o
   1   1   2     4938.45     4558.01    158.33 o
   2   1   2      669.97      589.31     23.48 o
   3   1   2        3.73        1.21      3.29 o
   4   1   2        0.19        4.76      4.27 o
   5   1   2        1.75        3.11      4.91 o
   6   1   2      873.87      893.89     47.29 o
   7   1   2      110.77      107.33     10.96 o
   8   1   2       42.67       38.87      9.41 o
   9   1   2        0.49       18.61      9.05 o
  10   1   2       58.55       48.27     11.18 o
  11   1   2       41.21       46.45     11.25 o
  12   1   2        1.81       -8.49      9.69 o
  13   1   2        3.64       -1.25     10.51 o
  14   1   2        6.54        4.24     19.65 o
 -13   2   2        7.93       13.59     17.40 o
 -12   2   2      144.17      132.54     16.49 o
 -11   2   2       72.76       65.67     13.55 o
 -10   2   2        0.27        7.53      8.05 o
  -9   2   2       35.88       30.93      8.40 o
  -8   2   2       16.29       14.19      6.97 o
  -7   2   2       35.93       25.24      7.01 o
  -6   2   2      441.67      458.33     21.46 o
  -5   2   2      444.32      434.15     21.32 o
  -4   2   2      156.19      170.28      8.86 o
  -3   2   2       10.74        7.73      4.52 o
  -2   2   2       96.51      101.26      7.95 o
  -1   2   2      141.36      137.71      8.97 o
   0   2   2      373.19      341.92     24.20 o
   1   2   2     1770.30     1888.94    104.84 o
   2   2   2       42.95       41.64      7.00 o
   3   2   2      253.75      279.19     15.89 o
   4   2   2       69.64       76.28     10.72 o
   5   2   2       14.89       21.77      7.42 o
   6   2   2      140.79      152.53     19.29 o
   7   2   2       31.91       42.57      9.60 o
   8   2   2       33.35       27.29      9.49 o
   9   2   2       15.70       22.65      9.90 o
  10   2   2      123.86      140.17     17.03 o
  11   2   2       99.86      110.67     29.20 o
  12   2   2       74.42       81.85     15.19 o
  13   2   2       30.88       18.75     12.86 o
 -11   3   2        1.17       -3.06     12.11 o
 -10   3   2       30.40       37.47     14.01 o
  -9   3   2       67.37       80.44     14.72 o
  -8   3   2        5.04      -12.31      9.94 o
  -7   3   2       63.18       48.84     14.26 o
  -6   3   2        0.48       -2.69      8.37 o
  -5   3   2        2.38       -2.74      7.01 o
  -4   3   2       77.40       82.57     11.01 o
  -3   3   2       10.71       17.97      6.16 o
  -2   3   2      206.66      223.66     24.04 o
  -1   3   2       66.95       82.26     17.01 o
   0   3   2       15.45        5.91     13.94 o
   1   3   2       16.02        6.59     11.73 o
   2   3   2       26.32       28.51     13.92 o
   3   3   2       28.07       13.87      5.97 o
   4   3   2        1.30       -0.68      7.02 o
   5   3   2        0.75        3.86      7.47 o
   6   3   2        0.53        5.86      8.03 o
   7   3   2        3.95       -5.79     13.34 o
   8   3   2       32.63       18.10     11.29 o
   9   3   2       37.88       39.63     13.34 o
  10   3   2       10.33       31.81     13.33 o
  11   3   2        3.42       13.68     13.77 o
  -7   4   2        1.95       10.71     17.15 o
  -6   4   2        9.28       18.03     16.16 o
  -5   4   2        0.61        8.89     10.64 o
  -4   4   2        6.44       -4.48     24.52 o
  -3   4   2        1.22      -20.57     15.63 o
  -2   4   2        8.30       16.34     14.83 o
  -1   4   2        0.02        6.68     19.38 o
   0   4   2        1.04       -4.13     17.61 o
   1   4   2       19.38       18.07     18.18 o
   2   4   2        0.76        2.14     19.51 o
   3   4   2       31.05       -4.50     16.11 o
   4   4   2        0.23        4.80     15.90 o
   5   4   2       17.15       37.35     22.21 o
   6   4   2        0.65       -3.13     13.64 o
   7   4   2        6.60        1.84     16.64 o
 -14   1   3        4.09        6.27     10.85 o
 -13   1   3        2.19        6.33     11.23 o
 -12   1   3       74.33       55.51     11.23 o
 -11   1   3        7.71       12.55      8.86 o
 -10   1   3        9.96       -8.61      7.23 o
  -9   1   3        9.10       23.99     10.94 o
  -8   1   3      125.09      108.08     17.30 o
  -7   1   3       17.89       18.35      7.11 o
  -6   1   3      193.51      195.86     11.86 o
  -5   1   3     2780.43     2619.34     98.92 o
  -4   1   3       49.42       50.12      4.30 o
  -3   1   3        2.06       -0.53      3.07 o
  -2   1   3      305.93      278.02      9.98 o
  -1   1   3      393.58      364.03     12.18 o
   0   1   3      456.23      450.98     16.37 o
   1   1   3    18445.52    19435.14    730.55 o
   2   1   3        4.96        4.52      3.10 o
   3   1   3        0.69        1.51      3.54 o
   4   1   3        7.92        4.09      3.76 o
   5   1   3       91.33       94.25      8.40 o
   6   1   3        0.12        1.33      5.58 o
   7   1   3        6.89       12.70      6.62 o
   8   1   3        0.83       -6.87      7.36 o
   9   1   3       13.07        9.61      8.28 o
  10   1   3       66.09       51.05     11.19 o
  11   1   3       10.14        1.88      9.04 o
  12   1   3        6.58       -7.85      8.96 o
  13   1   3       12.71       20.90     10.71 o
  14   1   3        0.41        8.41     14.06 o
 -13   2   3        1.07       -5.65     12.23 o
 -12   2   3        5.13       -4.75     10.21 o
 -11   2   3       63.65       52.08     10.55 o
 -10   2   3       13.95       -0.98      9.42 o
  -9   2   3       63.87       72.77     10.57 o
  -8   2   3        0.81       -3.10      5.89 o
  -7   2   3        0.55        0.03      5.62 o
  -6   2   3      121.10      136.01      9.67 o
  -5   2   3       53.09       39.30      5.58 o
  -4   2   3      445.18      490.39     20.06 o
  -3   2   3       61.53       55.81      6.22 o
  -2   2   3      100.00      105.19      8.35 o
  -1   2   3       74.74       72.33      6.54 o
   0   2   3      925.37      877.50     42.05 o
   1   2   3     2236.81     2266.41     98.58 o
   2   2   3        0.23       12.96      6.61 o
   3   2   3      682.57      722.90     33.87 o
   4   2   3       97.66      113.73     10.41 o
   5   2   3       18.83       20.89      6.90 o
   6   2   3       90.99      109.64     18.95 o
   7   2   3      115.34      126.56     13.25 o
   8   2   3       80.61       95.54     22.62 o
   9   2   3       15.48        6.61      9.65 o
  10   2   3       44.04       28.44     16.99 o
  11   2   3        0.63        0.17     10.38 o
  12   2   3       12.32       26.16     13.11 o
  13   2   3       58.39       80.09     16.60 o
 -11   3   3        6.06       -5.22     12.36 o
 -10   3   3       12.89       -1.46     11.16 o
  -9   3   3        3.28        1.19     10.94 o
  -8   3   3       29.75       24.75     11.90 o
  -7   3   3        5.16       10.78      9.55 o
  -6   3   3      104.27       93.94     15.14 o
  -5   3   3       12.56        3.43      7.03 o
  -4   3   3        0.91        1.57      8.05 o
  -3   3   3        6.34        8.43      6.28 o
  -2   3   3        0.11        4.80      8.04 o
  -1   3   3       80.79      131.95     19.81 o
   0   3   3        5.28       -1.17     15.58 o
   1   3   3        1.11       -5.14     15.16 o
   2   3   3       39.71       33.06     16.37 o
   3   3   3        5.34        4.52      6.24 o
   4   3   3        1.32        2.91      6.55 o
   5   3   3       88.83       91.74     13.21 o
   6   3   3        0.12        0.83      7.89 o
   7   3   3        0.41        2.39     17.79 o
   8   3   3        1.00        7.72     11.17 o
   9   3   3        0.56       -4.80     12.41 o
  10   3   3        1.23        4.52     13.95 o
  11   3   3        5.18       12.89     13.41 o
  -7   4   3        1.02        0.72     16.25 o
  -6   4   3        1.74        1.92     14.87 o
  -5   4   3        7.05       -2.33     16.46 o
  -4   4   3        8.50       16.14     20.35 o
  -3   4   3        6.81       12.00     17.12 o
  -2   4   3        0.73        2.27     18.80 o
  -1   4   3       14.98       15.65     17.40 o
   0   4   3       13.61        3.45     15.73 o
   1   4   3        0.87       -7.70     40.08 o
   2   4   3        8.62       38.20     23.71 o
   3   4   3        0.91       25.03     19.10 o
   4   4   3       29.56       35.08     16.93 o
   5   4   3        4.11        4.19     21.05 o
   6   4   3        0.14      -19.11     12.98 o
   7   4   3       10.50        8.21     15.19 o
 -14   0   4       29.93       10.74     16.03 o
 -13   0   4       19.87       18.85     17.05 o
 -12   0   4       34.16       35.85     18.63 o
 -11   0   4     2133.18     2269.15    254.95 o
 -10   0   4      276.33      350.31     55.65 o
  -9   0   4       96.79       82.51     35.13 o
  -8   0   4        1.68       11.57     10.27 o
  -7   0   4     1653.62     1621.37    187.28 o
  -6   0   4       48.03       92.50     23.44 o
  -5   0   4      129.78      147.80     15.17 o
  -4   0   4      550.13      600.27     40.51 o
  -3   0   4        9.27       21.49      7.15 o
  -2   0   4      319.72      336.40     20.45 o
  -1   0   4    12453.84    14637.16    778.18 o
   0   0   4     1328.54     1254.32     82.22 o
   1   0   4    11717.81    11870.79    672.93 o
   2   0   4     4460.14     4384.06    249.87 o
   3   0   4     2689.31     2644.94    170.40 o
   4   0   4     1137.08     1160.02     77.31 o
   5   0   4      184.63      176.88     17.49 o
   6   0   4     3552.65     4085.35    264.19 o
   7   0   4       30.49       27.83     14.54 o
   8   0   4      483.26      506.89     70.18 o
   9   0   4      105.78      101.39     28.88 o
  10   0   4      105.24      172.69     36.25 o
  11   0   4      307.19      313.75     39.16 o
  12   0   4      120.19       84.92     23.29 o
  13   0   4       21.60       34.45     35.42 o
  14   0   4       22.75       44.22     26.41 o
 -14   1   4        6.94       -1.23     11.77 o
 -13   1   4       19.82        8.12     14.24 o
 -12   1   4       17.49        7.21     10.02 o
 -11   1   4       20.66       14.35     10.08 o
 -10   1   4       24.13       20.48      8.64 o
  -9   1   4      133.75      137.58     13.46 o
  -8   1   4       12.00       11.25      6.97 o
  -7   1   4        6.34       -3.84      5.43 o
  -6   1   4      481.36      480.45     25.19 o
  -5   1   4      133.24      142.84      8.57 o
  -4   1   4       16.55       18.68      3.69 o
  -3   1   4       15.52       17.03      3.48 o
  -2   1   4      486.58      446.38     15.92 o
  -1   1   4     1335.12     1322.48     47.73 o
   0   1   4        1.14       -2.46      3.02 o
   1   1   4    22127.86    23730.88    847.05 o
   2   1   4      194.79      187.61      8.80 o
   3   1   4       64.32       77.00      5.63 o
   4   1   4      356.27      369.09     16.16 o
   5   1   4       21.43       22.14      5.88 o
   6   1   4      263.21      278.57     20.10 o
   7   1   4      144.19      144.27     12.88 o
   8   1   4       21.91       29.06      8.73 o
   9   1   4       20.16        5.52      8.53 o
  10   1   4       32.96       26.53      9.86 o
  11   1   4       66.69       56.41     22.52 o
  12   1   4        9.74        5.61     13.07 o
  13   1   4        5.74       12.45     12.22 o
  14   1   4        0.16        0.85     24.86 o
 -13   2   4        0.45       -4.55     10.95 o
 -12   2   4        0.39        4.30     13.06 o
 -11   2   4        6.25        5.32      9.83 o
 -10   2   4        0.02       -1.42      7.66 o
  -9   2   4        0.46       13.24      7.55 o
  -8   2   4       55.47       71.30      9.71 o
  -7   2   4        0.74       -1.99      5.48 o
  -6   2   4       94.60       91.48     10.02 o
  -5   2   4        1.01        4.86      4.72 o
  -4   2   4      128.01      136.74      8.49 o
  -3   2   4       10.94       15.79      3.74 o
  -2   2   4        1.67       -4.69      4.22 o
  -1   2   4       13.53       17.57      4.40 o
   0   2   4       15.35       13.48      9.87 o
   1   2   4      254.23      259.80     13.51 o
   2   2   4     1010.38      946.63     39.66 o
   3   2   4      562.36      576.71     33.41 o
   4   2   4       21.94       35.20      6.74 o
   5   2   4        3.97        9.99      6.20 o
   6   2   4       44.60       39.22      8.58 o
   7   2   4       48.32       38.56      9.35 o
   8   2   4       45.04       49.80     10.34 o
   9   2   4       53.45       72.85     12.76 o
  10   2   4        2.21       14.63     10.23 o
  11   2   4        4.46       11.50     11.55 o
  12   2   4        5.91        0.49     11.38 o
  13   2   4       15.99       19.88     14.73 o
 -11   3   4        2.09       -9.07     14.72 o
 -10   3   4        7.82       -7.04     10.68 o
  -9   3   4        3.20       12.79     11.75 o
  -8   3   4        2.16      -14.24     10.49 o
  -7   3   4        1.17      -11.73      7.82 o
  -6   3   4       30.49       19.54     15.70 o
  -5   3   4       79.53       52.04     12.38 o
  -4   3   4       31.80       37.71      8.03 o
  -3   3   4        9.37        2.17      9.69 o
  -2   3   4       29.07       23.87      7.52 o
  -1   3   4        3.00       -5.33     15.18 o
   0   3   4      126.99      177.64     28.98 o
   1   3   4       17.20       14.57     16.32 o
   2   3   4      105.74       65.17     25.19 o
   3   3   4        4.86       14.47      6.94 o
   4   3   4        3.02        5.65      7.38 o
   5   3   4       45.06       26.76     13.07 o
   6   3   4       46.20       48.27     13.42 o
   7   3   4        2.16       -0.72     11.03 o
   8   3   4       16.55        9.62     18.88 o
   9   3   4        9.80        6.29     12.97 o
  10   3   4        8.75       27.40     14.96 o
  11   3   4        1.26       -2.43     13.77 o
  -7   4   4       11.60       10.66     18.90 o
  -6   4   4       15.42       13.27     56.20 o
  -5   4   4        5.30        2.15     15.95 o
  -4   4   4       16.12        0.72     18.56 o
  -3   4   4        4.10       -9.38     45.37 o
  -2   4   4        3.56       13.61     19.07 o
  -1   4   4       12.26       -1.62     18.39 o
   0   4   4        5.90       16.11     15.57 o
   1   4   4       21.50       50.01     32.83 o
   2   4   4       15.41       22.02     19.52 o
   3   4   4        0.24       13.20     18.61 o
   4   4   4       22.35       26.22     26.00 o
   5   4   4       56.32       43.06     30.20 o
   6   4   4        1.77       -3.90     13.70 o
   7   4   4        4.93      -21.71     14.47 o
 -14   1   5        1.16        0.86     11.40 o
 -13   1   5        4.74        0.67     11.00 o
 -12   1   5        2.07       -3.97     10.87 o
 -11   1   5      297.37      304.83     43.99 o
 -10   1   5      149.85      153.62     26.60 o
  -9   1   5      157.09      158.26     16.85 o
  -8   1   5       87.75      117.95     13.54 o
  -7   1   5        5.70        2.16      6.43 o
  -6   1   5      125.66      147.35     17.13 o
  -5   1   5      171.84      172.52     11.59 o
  -4   1   5      234.61      247.35     13.96 o
  -3   1   5        0.00        1.61      3.18 o
  -2   1   5      115.11      110.76      5.77 o
  -1   1   5     1823.66     1640.43     55.76 o
   0   1   5      288.72      295.11     12.41 o
   1   1   5     1124.43     1064.29     39.31 o
   2   1   5      687.15      637.93     25.41 o
   3   1   5      158.16      157.21      7.99 o
   4   1   5      272.01      249.27     12.27 o
   5   1   5       22.95       19.22      5.13 o
   6   1   5       12.32        9.53      5.09 o
   7   1   5      802.82      781.95     40.34 o
   8   1   5      118.23      147.09     14.16 o
   9   1   5       80.72       73.18     11.39 o
  10   1   5        1.07        5.30      8.26 o
  11   1   5      105.33       92.31     13.17 o
  12   1   5       61.18       89.66     14.88 o
  13   1   5        0.08       -5.66     11.34 o
  14   1   5        0.01       11.64     15.43 o
 -13   2   5        7.32       28.00     12.63 o
 -12   2   5        0.05       -8.76     10.54 o
 -11   2   5        8.05        4.45     10.70 o
 -10   2   5       52.87       41.86     11.61 o
  -9   2   5       27.25        2.84      7.36 o
  -8   2   5        9.46        1.45      8.44 o
  -7   2   5       90.23       72.59      8.21 o
  -6   2   5      276.81      271.96     14.54 o
  -5   2   5        0.00        1.29      4.87 o
  -4   2   5       25.27       19.04      5.64 o
  -3   2   5       52.09       60.80      5.46 o
  -2   2   5        1.99        3.38      3.10 o
  -1   2   5      419.95      408.20     17.22 o
   0   2   5        0.33        6.65      3.73 o
   1   2   5      273.42      281.16     13.64 o
   2   2   5      157.68      178.15     13.14 o
   3   2   5       53.14       67.38      8.37 o
   4   2   5       90.80       96.81     13.88 o
   5   2   5        3.03        3.42      6.30 o
   6   2   5       34.15       40.02      8.56 o
   7   2   5        3.50       -0.91      7.23 o
   8   2   5       31.14       26.59      9.22 o
   9   2   5        1.22        2.06      8.71 o
  10   2   5       28.24       30.50     14.29 o
  11   2   5        5.67      -10.96      9.29 o
  12   2   5       13.79       -2.23     11.25 o
  13   2   5        1.00        0.78     13.08 o
 -11   3   5        0.52       -3.24     13.79 o
 -10   3   5        0.71       -3.69     12.66 o
  -9   3   5       13.74        9.61     11.58 o
  -8   3   5        8.90       -0.52     10.40 o
  -7   3   5        4.81       16.52     10.70 o
  -6   3   5       14.60       10.83      7.81 o
  -5   3   5        6.18       13.17      7.18 o
  -4   3   5      109.31      107.27     11.26 o
  -3   3   5        1.24       -3.37      7.66 o
  -2   3   5       16.74       24.33      8.04 o
  -1   3   5        1.58       24.85     16.91 o
   0   3   5       54.03       87.53     20.27 o
   1   3   5       94.77       95.89     35.30 o
   2   3   5       88.45      119.98     15.62 o
   3   3   5       18.97       10.24      8.03 o
   4   3   5        0.00       -1.99      5.17 o
   5   3   5       12.53        4.85      6.98 o
   6   3   5       41.26       29.93     22.17 o
   7   3   5        9.42       25.56     12.19 o
   8   3   5        0.87        1.78     12.30 o
   9   3   5        2.61      -13.66     11.72 o
  10   3   5        1.24       12.26     13.65 o
  -7   4   5        1.30      -11.33     38.90 o
  -6   4   5        4.09       -2.04     16.89 o
  -5   4   5       10.13       21.21     13.61 o
  -4   4   5        4.85      -10.80     22.45 o
  -3   4   5        2.75        1.20     20.09 o
  -2   4   5        2.04      -24.58     18.37 o
  -1   4   5        0.48      -22.87     17.63 o
   0   4   5        0.92      -17.66     20.86 o
   1   4   5        0.25       21.26     16.87 o
   2   4   5       11.32        0.47     18.83 o
   3   4   5        0.49        8.79     23.70 o
   4   4   5        0.11      -10.01     23.96 o
   5   4   5       56.07       83.48     19.58 o
   6   4   5        5.45       27.14     16.31 o
   7   4   5        1.71      -13.96     14.52 o
 -14   0   6        0.40      -12.97     14.55 o
 -13   0   6        0.03       -3.45     21.29 o
 -12   0   6       35.90       42.07     22.52 o
 -11   0   6       25.92       26.08     24.77 o
 -10   0   6     1307.26     1202.36    156.03 o
  -9   0   6        0.97       -2.23      9.38 o
  -8   0   6        3.41        5.18     23.03 o
  -7   0   6     1301.62     1270.35    102.08 o
  -6   0   6       34.99       23.27     11.76 o
  -5   0   6       24.32       32.28      6.53 o
  -4   0   6     3543.31     3709.45    199.60 o
  -3   0   6      839.12      833.70     47.21 o
  -2   0   6        0.71        2.43      9.54 o
  -1   0   6     1325.09     1314.80     72.13 o
   0   0   6     2167.40     2212.65    144.05 o
   1   0   6     3062.05     2716.64    155.70 o
   2   0   6       52.01       75.71     10.97 o
   3   0   6      339.51      330.60     23.09 o
   4   0   6       83.70      106.91     18.49 o
   5   0   6      332.14      341.09     28.42 o
   6   0   6       17.12        4.17     10.49 o
   7   0   6      928.72      914.88     80.34 o
   8   0   6      120.57      152.14     23.81 o
   9   0   6       27.45       -1.81     13.61 o
  10   0   6        1.93       12.52     15.59 o
  11   0   6      231.19      265.54     25.38 o
  12   0   6        2.15      -12.79     38.90 o
  13   0   6        1.04       58.21     18.54 o
  14   0   6        8.28       11.87     24.98 o
 -14   1   6        0.48       14.36     12.23 o
 -13   1   6        0.96       21.84     12.05 o
 -12   1   6       41.09       35.69     11.49 o
 -11   1   6      223.90      198.38     42.62 o
 -10   1   6      385.65      353.15     34.18 o
  -9   1   6        7.46        8.14      7.89 o
  -8   1   6      169.34      195.76     24.42 o
  -7   1   6        5.02       12.49      7.03 o
  -6   1   6      353.83      396.89     24.02 o
  -5   1   6     1516.61     1583.41     68.98 o
  -4   1   6       36.37       39.95      4.89 o
  -3   1   6        1.17       -4.67      3.12 o
  -2   1   6      416.87      422.95     15.40 o
  -1   1   6      215.04      228.46      9.89 o
   0   1   6       63.81       55.32      5.29 o
   1   1   6     1109.23     1028.85     40.00 o
   2   1   6      155.42      141.40      8.11 o
   3   1   6        0.32       10.23      3.53 o
   4   1   6      100.15       95.25      7.04 o
   5   1   6      784.32      853.97     41.75 o
   6   1   6      367.23      377.42     21.36 o
   7   1   6       41.01       54.09      8.53 o
   8   1   6        0.24       12.37      7.36 o
   9   1   6       13.71       -0.64      9.13 o
  10   1   6        0.96       -5.38      7.59 o
  11   1   6       45.59       64.07     15.66 o
  12   1   6      101.83      134.64     18.30 o
  13   1   6        1.92       42.02     19.59 o
 -13   2   6        1.78       17.56     12.81 o
 -12   2   6        4.24       -0.81     10.75 o
 -11   2   6        1.55       -5.16      9.96 o
 -10   2   6       51.46       42.29      9.97 o
  -9   2   6        0.11        7.05      8.79 o
  -8   2   6       61.68       58.59     10.07 o
  -7   2   6       65.49       70.37      8.87 o
  -6   2   6        0.63        0.58      5.63 o
  -5   2   6      136.22      140.74     14.52 o
  -4   2   6      725.44      742.33     30.42 o
  -3   2   6       91.80       92.66      8.22 o
  -2   2   6       56.85       65.51      5.47 o
  -1   2   6      166.65      186.53     10.91 o
   0   2   6     1650.21     1575.40     63.52 o
   1   2   6      424.91      433.43     21.17 o
   2   2   6     1441.90     1368.80     72.96 o
   3   2   6      230.89      230.90     15.52 o
   4   2   6       90.31       90.36      9.28 o
   5   2   6       10.97       19.41      6.43 o
   6   2   6       67.71       61.46      9.28 o
   7   2   6       63.17       68.86     10.43 o
   8   2   6        7.83       -4.24      7.93 o
   9   2   6       16.14        9.41      8.94 o
  10   2   6       20.78       33.11     11.05 o
  11   2   6        9.26        6.32     10.53 o
  12   2   6        0.54       -2.05     12.68 o
 -11   3   6        0.94       11.75     15.62 o
 -10   3   6        1.74       12.93     13.14 o
  -9   3   6        4.91       -5.94     11.57 o
  -8   3   6        5.61        9.33     12.48 o
  -7   3   6       11.91        8.13     15.07 o
  -6   3   6        0.57       -6.95      7.88 o
  -5   3   6        0.60       -6.44      7.67 o
  -4   3   6       26.86       28.30      8.28 o
  -3   3   6       44.90       36.46      8.55 o
  -2   3   6        8.56       30.88     14.04 o
  -1   3   6        7.39       14.62      7.22 o
   0   3   6       21.78       13.25      8.98 o
   1   3   6      210.52      203.42     33.14 o
   2   3   6      982.09     1040.60     58.41 o
   3   3   6        0.41        5.28      5.55 o
   4   3   6      123.10      134.90     11.11 o
   5   3   6       59.16       45.16     17.06 o
   6   3   6        0.02       10.71     10.25 o
   7   3   6        0.54        5.91     11.06 o
   8   3   6       14.48       30.74     14.66 o
   9   3   6        0.20       -2.24     12.47 o
  10   3   6        4.19        5.39     13.72 o
  -7   4   6        0.50       -6.38     18.04 o
  -6   4   6       16.63       -4.63     14.45 o
  -5   4   6        0.78      -17.59     11.73 o
  -4   4   6        8.80      -14.66     18.95 o
  -3   4   6       12.42       14.66     19.98 o
  -2   4   6        2.37      -14.19     18.77 o
  -1   4   6        3.46       32.39     20.92 o
   0   4   6        0.00        4.50     19.32 o
   1   4   6       15.30       11.61     20.69 o
   2   4   6       13.66       18.88     36.85 o
   3   4   6        1.70       19.08     18.73 o
   4   4   6        3.41      -11.70     24.49 o
   5   4   6        1.34       13.76     44.32 o
   6   4   6        0.62       -3.93     15.63 o
 -14   1   7        6.60        5.46     12.31 o
 -13   1   7       22.32       16.68     11.50 o
 -12   1   7        4.87       17.72     10.14 o
 -11   1   7        1.01        9.13      9.21 o
 -10   1   7      275.03      248.24     26.30 o
  -9   1   7        6.95       -6.61     11.17 o
  -8   1   7       71.67       73.67     14.51 o
  -7   1   7       16.93       24.95      7.89 o
  -6   1   7      338.24      342.28     18.73 o
  -5   1   7      274.74      274.03     15.57 o
  -4   1   7       88.25      109.26      7.09 o
  -3   1   7       20.31       17.31      4.01 o
  -2   1   7       11.89       11.94      3.62 o
  -1   1   7      122.94      119.52      7.00 o
   0   1   7      335.52      357.56     19.36 o
   1   1   7       42.33       42.01      5.23 o
   2   1   7      313.12      310.66     14.06 o
   3   1   7     1737.33     1728.81     63.41 o
   4   1   7        1.33        5.11      4.27 o
   5   1   7       77.85       70.45      7.20 o
   6   1   7        7.02        8.09      5.12 o
   7   1   7        6.27        1.99      5.60 o
   8   1   7       14.33        6.66      6.49 o
   9   1   7      145.05      153.37     17.58 o
  10   1   7       24.69       20.57      8.91 o
  11   1   7        1.57        5.92      8.40 o
  12   1   7       16.63        6.44     11.25 o
  13   1   7        6.28        5.50     12.22 o
 -13   2   7        1.10       19.39     13.37 o
 -12   2   7        3.65       -7.44     13.21 o
 -11   2   7      153.21      157.67     19.02 o
 -10   2   7       54.11       48.47     17.11 o
  -9   2   7        0.01        2.78      9.43 o
  -8   2   7        7.68       -1.28      9.87 o
  -7   2   7       61.66       56.59     11.13 o
  -6   2   7      111.54       89.23     10.39 o
  -5   2   7      102.15      110.30      9.42 o
  -4   2   7       13.06       15.76      5.27 o
  -3   2   7       16.18        9.94      4.56 o
  -2   2   7        0.40       -2.89      3.81 o
  -1   2   7        1.14       -4.66      3.69 o
   0   2   7       13.60        1.02      6.99 o
   1   2   7      877.40      893.44     43.80 o
   2   2   7     2329.95     2292.78    120.10 o
   3   2   7        2.67       14.40      5.78 o
   4   2   7       40.98       49.92      8.34 o
   5   2   7       19.54       14.22      6.96 o
   6   2   7      308.66      299.94     20.20 o
   7   2   7      133.92      145.22     16.34 o
   8   2   7       18.62       23.33      8.86 o
   9   2   7        3.68        8.65      9.88 o
  10   2   7        8.02       15.59     10.04 o
  11   2   7        1.25       13.37     12.04 o
  12   2   7        2.46       21.78     13.37 o
 -11   3   7        6.71       -5.81     15.42 o
 -10   3   7        1.79        8.70     13.52 o
  -9   3   7       14.27       19.70     13.32 o
  -8   3   7       11.44       18.78     16.88 o
  -7   3   7        0.00       -1.81      8.96 o
  -6   3   7       13.27        7.31      9.43 o
  -5   3   7        4.38       10.61      8.20 o
  -4   3   7        3.13        3.65      6.84 o
  -3   3   7       40.08       38.12      8.47 o
  -2   3   7       35.04       37.95      9.43 o
  -1   3   7        3.35       -2.66     10.56 o
   0   3   7       95.32      110.37     11.57 o
   1   3   7        0.76       -0.06      9.11 o
   2   3   7      122.79      116.64      9.59 o
   3   3   7       29.11       34.10      6.47 o
   4   3   7       72.66      102.66      9.59 o
   5   3   7      155.16      178.85     27.47 o
   6   3   7       95.01       91.70     15.77 o
   7   3   7        5.77        9.47     11.11 o
   8   3   7        5.25      -23.93     16.99 o
   9   3   7        1.47       -9.97     12.71 o
  10   3   7        0.09       -2.27     13.95 o
  -7   4   7        4.99      -12.85     18.13 o
  -6   4   7        0.33      -22.23     15.70 o
  -5   4   7        6.91      -14.77     14.81 o
  -4   4   7       12.25       14.06     14.75 o
  -3   4   7        0.64      -26.64     17.76 o
  -2   4   7       17.05       33.65     20.17 o
  -1   4   7        1.06       27.51     21.02 o
   0   4   7        0.36       -2.33     23.42 o
   1   4   7        0.03      -24.09     19.10 o
   2   4   7        0.28       28.39     19.42 o
   3   4   7       14.32        5.61     19.77 o
   4   4   7        0.08      -17.35     24.25 o
   5   4   7       12.91       -1.82     13.67 o
   6   4   7        0.31        9.29     16.34 o
 -14   0   8        4.24       14.34     42.68 o
 -13   0   8        2.45        3.81     21.50 o
 -12   0   8       85.89       74.25     20.02 o
 -11   0   8        6.29       -1.26     14.13 o
 -10   0   8     1084.23      958.85    115.98 o
  -9   0   8      131.15      102.64     40.05 o
  -8   0   8      457.60      395.11     41.41 o
  -7   0   8        1.32      -12.97     14.94 o
  -6   0   8      421.82      426.02     43.00 o
  -5   0   8     4445.28     4850.57    261.14 o
  -4   0   8      594.71      608.00     36.34 o
  -3   0   8      483.28      542.62     32.86 o
  -2   0   8      781.18      820.67     46.77 o
  -1   0   8     1180.23     1120.33     71.87 o
   0   0   8     4704.23     4987.14    322.33 o
   1   0   8        3.39        0.74      6.47 o
   2   0   8      520.37      464.72     29.47 o
   3   0   8       28.43       37.12      8.03 o
   4   0   8      637.20      644.37     40.45 o
   5   0   8       88.99       87.49     13.02 o
   6   0   8       15.39       15.45     22.11 o
   7   0   8        0.51      -14.03     10.69 o
   8   0   8      237.55      237.03     30.74 o
   9   0   8       96.86       92.81     21.11 o
  10   0   8       90.31       94.36     20.61 o
  11   0   8       34.69       59.70     18.74 o
  12   0   8      246.95      276.03     37.19 o
  13   0   8       70.78       53.24     29.08 o
 -14   1   8        1.05       -2.23     12.23 o
 -13   1   8       17.54       11.61     11.72 o
 -12   1   8       31.26       31.33     11.77 o
 -11   1   8        2.38        1.01      8.91 o
 -10   1   8      516.91      494.48     55.31 o
  -9   1   8      126.04      126.01     22.27 o
  -8   1   8       65.63       63.49     11.16 o
  -7   1   8      153.76      173.81     15.08 o
  -6   1   8      501.53      544.91     28.59 o
  -5   1   8        1.23       -0.38      5.71 o
  -4   1   8       75.10       76.84      6.95 o
  -3   1   8       73.67       83.39      6.30 o
  -2   1   8       69.13       64.87      5.59 o
  -1   1   8       48.32       50.71      5.34 o
   0   1   8      756.83      716.11     30.34 o
   1   1   8        3.17       -5.80      3.87 o
   2   1   8      145.11      156.05      9.72 o
   3   1   8       66.92       79.34      6.41 o
   4   1   8      648.20      631.80     29.67 o
   5   1   8      199.20      207.19     14.88 o
   6   1   8       89.35       70.97     12.11 o
   7   1   8      401.31      434.88     26.66 o
   8   1   8       20.66       22.32      7.15 o
   9   1   8        1.74       -8.35      7.12 o
  10   1   8        1.82        4.91      8.15 o
  11   1   8       14.77       10.37     11.06 o
  12   1   8       40.40       74.89     15.56 o
  13   1   8       21.70       40.98     15.17 o
 -13   2   8        1.05       -3.19     12.42 o
 -12   2   8        1.42      -11.54     12.17 o
 -11   2   8        0.32        0.66     12.26 o
 -10   2   8       15.69        0.58      8.80 o
  -9   2   8      162.47      183.62     21.15 o
  -8   2   8       20.68       29.60      9.07 o
  -7   2   8       80.88       76.87     11.40 o
  -6   2   8        0.43        1.66      5.83 o
  -5   2   8       97.07      106.29      9.55 o
  -4   2   8       58.09       63.41      7.34 o
  -3   2   8       12.93       16.26      6.04 o
  -2   2   8        0.08       -0.23      4.00 o
  -1   2   8      127.40      140.05     13.20 o
   0   2   8        5.36       13.09      4.66 o
   1   2   8      652.99      673.44     34.23 o
   2   2   8     1215.76     1201.71     53.42 o
   3   2   8      266.89      272.04     18.44 o
   4   2   8       44.86       51.52      9.03 o
   5   2   8        1.33        7.28      7.34 o
   6   2   8      127.28      125.60     15.76 o
   7   2   8       23.02       24.06      8.51 o
   8   2   8      170.71      179.57     18.79 o
   9   2   8        6.18        9.08      9.18 o
  10   2   8        2.52        6.45      9.99 o
  11   2   8        0.53       -0.51     11.31 o
  12   2   8        4.17       -5.84     12.68 o
 -11   3   8       28.03       39.95     16.87 o
 -10   3   8        0.02        4.52     14.41 o
  -9   3   8       35.21       33.70     15.34 o
  -8   3   8        0.38       -6.39     12.08 o
  -7   3   8        0.98       12.07     10.42 o
  -6   3   8       41.83       35.97     18.18 o
  -5   3   8        0.00       10.16      9.46 o
  -4   3   8        6.93       13.49      7.03 o
  -3   3   8        0.01        3.22      7.37 o
  -2   3   8        2.60        0.46      7.71 o
  -1   3   8        2.04        4.50      9.48 o
   0   3   8       10.43        4.03     11.87 o
   1   3   8        6.64        5.04      5.56 o
   2   3   8       29.19       31.57     11.05 o
   3   3   8       29.50       17.66     10.49 o
   4   3   8        0.03        2.52      6.67 o
   5   3   8       35.15       22.54     23.60 o
   6   3   8      176.36      220.88     41.63 o
   7   3   8        8.01       11.53     13.75 o
   8   3   8       19.01       20.41     19.95 o
   9   3   8        0.05      -15.48     13.12 o
  10   3   8        8.26       -3.63     14.17 o
  -6   4   8       24.68       36.78     18.17 o
  -5   4   8        7.76        0.04     13.49 o
  -4   4   8        5.87       -4.39     15.04 o
  -3   4   8       24.48       39.63     21.80 o
  -2   4   8        5.77       -3.92     18.21 o
  -1   4   8        0.93        1.89     19.71 o
   0   4   8        0.53        7.29     21.11 o
   1   4   8        1.36       -2.91     19.96 o
   2   4   8       23.35       28.03     20.95 o
   3   4   8       58.46       -3.72     27.03 o
   4   4   8        0.70        2.95     23.36 o
   5   4   8       21.28        2.67     48.62 o
   6   4   8       15.95        6.98     28.27 o
 -14   1   9        0.95       12.09     13.65 o
 -13   1   9        0.27       -7.01     11.36 o
 -12   1   9        0.51       -1.03     10.34 o
 -11   1   9        0.04        1.07      9.60 o
 -10   1   9       80.62       69.20     20.54 o
  -9   1   9      458.67      447.83     35.26 o
  -8   1   9       60.26       91.46     15.07 o
  -7   1   9      104.74      110.75     13.28 o
  -6   1   9        0.71       -4.98      5.02 o
  -5   1   9      145.78      176.77     12.75 o
  -4   1   9      676.35      656.07     29.62 o
  -3   1   9      853.77      825.71     38.97 o
  -2   1   9      503.05      485.31     21.63 o
  -1   1   9      226.52      248.00     13.43 o
   0   1   9      387.22      406.82     20.15 o
   1   1   9      495.06      537.07     27.25 o
   2   1   9      370.87      378.70     22.86 o
   3   1   9      138.76      138.28     11.96 o
   4   1   9      228.47      229.07     13.43 o
   5   1   9      105.29       89.63      8.86 o
   6   1   9        0.66       15.66      6.07 o
   7   1   9       66.39       95.94     15.69 o
   8   1   9       67.46       64.82     26.43 o
   9   1   9       78.66       86.39     16.53 o
  10   1   9       39.76       41.52     12.02 o
  11   1   9        3.11       13.95     11.54 o
  12   1   9       42.32       26.49     12.88 o
  13   1   9       11.89       25.46     13.36 o
 -13   2   9        0.05       11.03     13.67 o
 -12   2   9        0.25        6.96     12.89 o
 -11   2   9        2.31       16.22     11.83 o
 -10   2   9       12.51       -4.36      8.63 o
  -9   2   9        3.84        8.23      9.22 o
  -8   2   9      125.78      145.61     12.59 o
  -7   2   9       41.32       37.95      7.83 o
  -6   2   9       19.67       11.02      6.82 o
  -5   2   9        3.86       -2.08      6.33 o
  -4   2   9        0.89        1.43      4.83 o
  -3   2   9       16.98       11.73      5.11 o
  -2   2   9        6.57        4.70      4.42 o
  -1   2   9       12.86       12.22      4.97 o
   0   2   9        1.93       -1.48      4.02 o
   1   2   9       12.86       29.03      8.89 o
   2   2   9       20.26       20.93      5.60 o
   3   2   9       22.14       29.64      6.87 o
   4   2   9       16.26       20.01      6.96 o
   5   2   9       15.47       12.07      9.13 o
   6   2   9       21.93       30.25      9.01 o
   7   2   9        0.12       -5.20      8.03 o
   8   2   9       13.75       19.13     10.69 o
   9   2   9        1.43       -8.18      9.01 o
  10   2   9       21.94       12.06     10.31 o
  11   2   9        4.55       10.23     12.32 o
  12   2   9        1.07        6.73     19.68 o
 -10   3   9       13.29       19.38     14.56 o
  -9   3   9        1.31      -13.15     12.32 o
  -8   3   9        9.63        7.89     12.29 o
  -7   3   9        0.02      -14.68      9.79 o
  -6   3   9        0.09        8.53     13.52 o
  -5   3   9      167.95      179.43     19.08 o
  -4   3   9        0.03       -7.18      7.78 o
  -3   3   9      102.73      103.84     13.42 o
  -2   3   9        1.08        8.36      6.28 o
  -1   3   9        7.11        9.54      7.10 o
   0   3   9        2.17        9.47     12.53 o
   1   3   9       24.24       19.93      9.21 o
   2   3   9      261.10      261.91     16.09 o
   3   3   9      123.45      116.24     10.55 o
   4   3   9        3.73       12.52      8.74 o
   5   3   9        0.99       -1.50     20.93 o
   6   3   9       48.88       47.43     20.30 o
   7   3   9       13.80       -3.03     11.41 o
   8   3   9       16.60       23.43     14.72 o
   9   3   9        0.67       14.64     14.29 o
  10   3   9        0.07       24.78     25.81 o
  -6   4   9       32.95       23.42     22.46 o
  -5   4   9       16.88       14.18     13.72 o
  -4   4   9        0.99      -13.25     16.15 o
  -3   4   9        5.55       14.51     17.26 o
  -2   4   9        0.05      -23.61     18.76 o
  -1   4   9        0.10        8.50     20.33 o
   0   4   9        1.03      -20.99     19.05 o
   1   4   9        2.60       21.61     27.87 o
   2   4   9       28.95       -0.32     21.08 o
   3   4   9       54.13       96.41     33.05 o
   4   4   9        9.57       14.69     26.71 o
   5   4   9        0.36       29.48     38.18 o
 -14   0  10       12.62       12.04     20.47 o
 -13   0  10       10.40       21.81     18.88 o
 -12   0  10       37.15       24.60     15.56 o
 -11   0  10       67.16       50.84     31.43 o
 -10   0  10      282.98      252.36     33.55 o
  -9   0  10       82.98       76.16     28.77 o
  -8   0  10        1.38       -9.56     10.11 o
  -7   0  10      539.04      509.76     40.41 o
  -6   0  10       10.16       13.82      9.94 o
  -5   0  10       20.96       28.44      9.98 o
  -4   0  10     3615.88     3933.75    212.72 o
  -3   0  10      392.00      476.03     31.27 o
  -2   0  10      378.67      395.46     26.83 o
  -1   0  10        4.85        2.48      7.23 o
   0   0  10     1259.10     1239.71     71.62 o
   1   0  10       40.21       51.85     10.13 o
   2   0  10     2498.33     2473.51    162.78 o
   3   0  10      644.10      584.85     38.11 o
   4   0  10     1183.44     1102.00     67.33 o
   5   0  10       13.64       18.64      9.90 o
   6   0  10       57.70       71.13     16.57 o
   7   0  10      279.06      310.98     36.63 o
   8   0  10      167.20      179.80     27.21 o
   9   0  10       36.14       32.85     16.66 o
  10   0  10       76.05       93.91     22.13 o
  11   0  10        0.01       12.81     16.36 o
  12   0  10       21.17       49.87     20.66 o
  13   0  10       32.36       73.71     28.66 o
 -14   1  10        4.60        2.03     13.80 o
 -13   1  10        2.36        3.89     12.31 o
 -12   1  10        0.30      -10.72     10.88 o
 -11   1  10        3.62        2.70     10.68 o
 -10   1  10      202.32      192.29     20.57 o
  -9   1  10      162.83      167.50     18.08 o
  -8   1  10       13.48       -5.30      7.94 o
  -7   1  10        0.61        3.20      5.86 o
  -6   1  10      662.84      695.26     32.29 o
  -5   1  10      144.02      171.77     11.88 o
  -4   1  10       93.77       99.99      9.75 o
  -3   1  10        8.08       10.87      5.26 o
  -2   1  10        0.12       10.39      5.45 o
  -1   1  10        0.40        0.59      4.61 o
   0   1  10        7.53        8.05      4.79 o
   1   1  10     1739.44     1766.82     90.06 o
   2   1  10      140.22      147.51     12.18 o
   3   1  10        3.16       -3.83      4.85 o
   4   1  10       18.05       20.36      5.56 o
   5   1  10      101.07      113.99     10.26 o
   6   1  10      219.96      197.84     19.19 o
   7   1  10      418.50      462.50     40.07 o
   8   1  10       58.75       51.54     14.16 o
   9   1  10        2.59        6.28     10.65 o
  10   1  10        3.52        2.53     10.03 o
  11   1  10       30.37       39.38     12.95 o
  12   1  10        6.81       16.47     12.86 o
  13   1  10        1.34       16.43     13.15 o
 -12   2  10        1.58       -5.29     11.83 o
 -11   2  10       21.16        2.71     12.08 o
 -10   2  10        1.57      -15.00     10.00 o
  -9   2  10      165.71      179.93     17.36 o
  -8   2  10       14.96        5.72      7.64 o
  -7   2  10       49.59       59.33      8.89 o
  -6   2  10        0.02        7.10      6.52 o
  -5   2  10       10.38        6.86      6.30 o
  -4   2  10       42.55       47.06      7.20 o
  -3   2  10       14.12       12.73      5.16 o
  -2   2  10       15.46       15.64      4.89 o
  -1   2  10      294.08      295.12     19.58 o
   0   2  10       40.38       34.82      6.36 o
   1   2  10      168.03      167.57     11.85 o
   2   2  10        7.86        9.74      6.35 o
   3   2  10       71.79       79.31     10.38 o
   4   2  10        7.66       11.92      6.60 o
   5   2  10        1.60       -6.81      7.22 o
   6   2  10      616.43      667.03     65.88 o
   7   2  10        4.53       21.79     23.68 o
   8   2  10        5.71       13.92     13.56 o
   9   2  10        1.01       14.80     11.33 o
  10   2  10        1.08       -5.24     11.89 o
  11   2  10        0.02        1.01     13.13 o
 -10   3  10       13.64        4.12     17.03 o
  -9   3  10      102.65      102.99     19.79 o
  -8   3  10        1.37      -18.89     17.82 o
  -7   3  10       31.28       38.38     14.72 o
  -6   3  10       11.80       -0.22     12.86 o
  -5   3  10        5.71        7.22     10.10 o
  -4   3  10       14.10       14.74      9.87 o
  -3   3  10        1.36        6.75      8.95 o
  -2   3  10        4.10        1.88      6.78 o
  -1   3  10       15.03       16.01      6.11 o
   0   3  10        2.63       -4.79      8.01 o
   1   3  10       52.10       51.96      7.61 o
   2   3  10       36.08       32.81      6.88 o
   3   3  10      254.02      263.83     27.29 o
   4   3  10       95.28       98.98     17.75 o
   5   3  10        0.17       -1.34     11.53 o
   6   3  10        0.36       10.45     13.28 o
   7   3  10        2.43       16.21     14.83 o
   8   3  10       15.39       22.90     24.07 o
   9   3  10        5.57       38.36     18.03 o
  -6   4  10        3.09       -4.66     16.23 o
  -5   4  10       35.15       41.09     18.55 o
  -4   4  10        1.78      -15.29     20.03 o
  -3   4  10       19.57       18.51     11.95 o
  -2   4  10        7.35      -17.92     14.21 o
  -1   4  10        7.05       -5.33     18.65 o
   0   4  10       10.45        1.80     19.26 o
   1   4  10       34.96       26.10     20.99 o
   2   4  10       31.73       39.12     22.40 o
   3   4  10      130.12       78.59     69.53 o
   4   4  10        4.18      -26.79     24.28 o
   5   4  10       16.35      -22.36     25.97 o
 -13   1  11        0.71        7.05     12.75 o
 -12   1  11        0.92        0.51     12.11 o
 -11   1  11       72.30       67.86     14.12 o
 -10   1  11       24.29       10.82     10.20 o
  -9   1  11      140.39      100.86     18.51 o
  -8   1  11      171.42      152.32     17.38 o
  -7   1  11        0.70       -0.75      5.92 o
  -6   1  11        5.36        7.82      5.51 o
  -5   1  11      194.32      213.18     21.05 o
  -4   1  11      247.13      236.79     15.68 o
  -3   1  11       19.03       21.42      6.23 o
  -2   1  11        4.50       10.87      6.32 o
  -1   1  11       53.72       61.45      8.52 o
   0   1  11       36.33       49.27      7.06 o
   1   1  11       55.65       52.28      8.72 o
   2   1  11      519.48      499.15     28.69 o
   3   1  11        3.44       -0.67      4.98 o
   4   1  11       13.96        2.87      5.20 o
   5   1  11        4.89        9.00      5.88 o
   6   1  11       13.24       16.92     14.98 o
   7   1  11      397.18      393.35     35.64 o
   8   1  11       22.53       20.89     12.19 o
   9   1  11       39.12       29.32     14.39 o
  10   1  11       21.67       13.51     12.99 o
  11   1  11        0.01        8.61     11.12 o
  12   1  11        1.90        9.82     12.50 o
 -12   2  11        5.03        0.58     11.99 o
 -11   2  11       15.85        1.34     11.73 o
 -10   2  11       61.11       72.68     14.75 o
  -9   2  11      275.10      266.99     37.62 o
  -8   2  11        2.88       -2.18      7.07 o
  -7   2  11       24.34       18.00      7.70 o
  -6   2  11       25.74       23.60      7.48 o
  -5   2  11      323.30      330.54     18.27 o
  -4   2  11       47.01       48.13      7.32 o
  -3   2  11       49.59       52.97      9.00 o
  -2   2  11        0.00        5.05      5.42 o
  -1   2  11       29.35       36.53      6.78 o
   0   2  11        9.33        3.70      5.64 o
   1   2  11       25.88       11.16      5.76 o
   2   2  11        9.71       18.85      6.07 o
   3   2  11      214.48      217.64     17.34 o
   4   2  11       83.48      102.21     11.46 o
   5   2  11       55.69       38.37      9.95 o
   6   2  11      101.64       96.33     13.00 o
   7   2  11      187.68      165.91     19.13 o
   8   2  11       64.28       50.97     12.80 o
   9   2  11       57.08       41.21     12.97 o
  10   2  11        3.57       17.17     12.52 o
  11   2  11       10.68        1.02     12.55 o
 -10   3  11        2.45       18.28     15.59 o
  -9   3  11        4.57        0.06     13.90 o
  -8   3  11       29.71       35.72     14.16 o
  -7   3  11        0.30      -17.79     16.99 o
  -6   3  11        9.69       15.13     13.13 o
  -5   3  11       16.67        7.52     13.87 o
  -4   3  11        0.04       -5.36      9.51 o
  -3   3  11       13.18        1.94     11.38 o
  -2   3  11       16.55       21.88      7.50 o
  -1   3  11       16.51       14.42      9.34 o
   0   3  11        2.40       -2.32      6.54 o
   1   3  11       26.45       33.44     11.58 o
   2   3  11        8.02        7.28      7.95 o
   3   3  11      208.04      226.69     23.57 o
   4   3  11        5.03       -7.54     10.10 o
   5   3  11        4.00      -11.89     11.72 o
   6   3  11       36.95       24.95     24.28 o
   7   3  11       17.06       43.43     16.88 o
   8   3  11        0.83        3.77     14.79 o
   9   3  11       10.08      -14.00     14.98 o
  -5   4  11        0.25      -10.26     13.90 o
  -4   4  11        0.58        3.34     14.12 o
  -3   4  11        3.57       -3.56     12.85 o
  -2   4  11        0.06       -6.16     11.62 o
  -1   4  11        5.30       -1.69     11.48 o
   0   4  11        0.02       -0.36     18.11 o
   1   4  11        2.76       -4.60     25.36 o
   2   4  11        5.50      -10.64     19.04 o
   3   4  11        2.81      -31.94     21.29 o
   4   4  11        7.56      -18.24     31.83 o
 -14   0  12        0.27      -20.95     15.98 o
 -13   0  12        3.29       16.42     17.83 o
 -12   0  12       17.25        6.33     16.33 o
 -11   0  12       39.00       70.09     20.61 o
 -10   0  12       24.19       -1.71     13.82 o
  -9   0  12        2.26      -15.55     13.07 o
  -8   0  12       27.38        2.23     12.45 o
  -7   0  12      609.53      676.51     94.65 o
  -6   0  12      515.96      594.27     56.89 o
  -5   0  12      361.10      398.32     41.11 o
  -4   0  12      186.79      205.41     28.32 o
  -3   0  12      256.61      300.55     26.22 o
  -2   0  12      107.52      132.41     17.08 o
  -1   0  12      231.48      276.63     24.31 o
   0   0  12        4.20       13.42      7.83 o
   1   0  12      651.64      687.26     81.71 o
   2   0  12     1131.74     1197.79     96.34 o
   3   0  12       75.08       52.23     16.79 o
   4   0  12      640.53      585.57     54.61 o
   5   0  12      619.73      655.68     61.93 o
   6   0  12      159.56      157.38     24.78 o
   7   0  12      258.47      247.90     47.45 o
   8   0  12        6.28        0.48     14.13 o
   9   0  12        0.37        2.31     14.06 o
  10   0  12       80.29       57.50     29.18 o
  11   0  12       11.08       -1.20     16.02 o
  12   0  12        6.68       -2.25     20.47 o
 -13   1  12        3.22       19.31     13.43 o
 -12   1  12        0.88        5.49     11.59 o
 -11   1  12        2.46       -2.25     10.39 o
 -10   1  12        4.47       -3.71      9.69 o
  -9   1  12      185.80      172.27     19.01 o
  -8   1  12       13.48        8.65     11.20 o
  -7   1  12      179.47      174.98     13.97 o
  -6   1  12       27.36       19.48      6.76 o
  -5   1  12      119.51      133.75     16.52 o
  -4   1  12      822.13      891.49     42.90 o
  -3   1  12      485.00      512.50     30.34 o
  -2   1  12       17.92       14.39      7.02 o
  -1   1  12       77.55       93.53     11.04 o
   0   1  12      440.56      451.55     24.99 o
   1   1  12      150.03      130.61     13.96 o
   2   1  12      485.24      504.18     45.09 o
   3   1  12       44.63       47.28      7.74 o
   4   1  12       29.54       37.13      6.75 o
   5   1  12      299.62      306.20     20.43 o
   6   1  12        0.96       -8.49      9.31 o
   7   1  12        1.79       -2.09     14.13 o
   8   1  12       99.61       75.88     15.35 o
   9   1  12        2.16        8.40     16.36 o
  10   1  12        2.67       10.98     12.14 o
  11   1  12       32.67       70.22     15.28 o
  12   1  12        0.35        1.12     14.30 o
 -12   2  12        2.92       24.39     13.87 o
 -11   2  12        0.19        4.17     11.26 o
 -10   2  12       93.07       95.49     16.04 o
  -9   2  12       95.71       99.97     13.91 o
  -8   2  12      326.89      331.32     22.05 o
  -7   2  12       17.88       12.07      8.10 o
  -6   2  12        5.10        4.88      6.85 o
  -5   2  12        2.10        0.49      5.78 o
  -4   2  12       53.78       63.29      7.97 o
  -3   2  12      182.27      210.57     13.30 o
  -2   2  12      115.47      120.55     10.35 o
  -1   2  12        1.17        5.20      5.42 o
   0   2  12       16.44       11.01      5.84 o
   1   2  12        0.04        3.26      5.72 o
   2   2  12        9.66        5.06      6.37 o
   3   2  12       19.60        4.24      6.83 o
   4   2  12        8.23       16.18      7.39 o
   5   2  12        5.95        0.79      8.43 o
   6   2  12       27.76       18.19      8.85 o
   7   2  12      314.67      287.70     27.13 o
   8   2  12        0.56        8.59     10.56 o
   9   2  12        2.13       12.45     15.34 o
  10   2  12        3.13       15.60     12.88 o
  11   2  12        6.08       18.17     14.11 o
 -10   3  12       10.44       -9.76     14.55 o
  -9   3  12        6.70       10.46     14.27 o
  -8   3  12       18.36       14.07     12.06 o
  -7   3  12        0.30       -4.04     13.79 o
  -6   3  12       32.72       29.46     14.48 o
  -5   3  12      202.28      206.16     25.35 o
  -4   3  12       32.97       47.53     13.64 o
  -3   3  12        0.20       12.90      8.74 o
  -2   3  12        0.01        5.34     10.52 o
  -1   3  12       24.53       11.36      8.56 o
   0   3  12        1.55        7.20      7.87 o
   1   3  12        4.37       -3.31      8.33 o
   2   3  12       62.39       48.26     17.72 o
   3   3  12       16.96       25.96     12.97 o
   4   3  12       35.21        8.34     12.00 o
   5   3  12        9.43       20.87     13.33 o
   6   3  12       10.23        8.68     14.31 o
   7   3  12        3.83       17.48     15.66 o
   8   3  12        7.34       11.21     16.24 o
  -4   4  12       32.11       30.59     15.90 o
  -3   4  12        0.14        3.54     12.68 o
  -2   4  12        9.12        9.75     13.47 o
  -1   4  12        3.43       18.41     12.39 o
   0   4  12        0.07       -4.79     10.84 o
   1   4  12        0.14        3.77     12.26 o
   2   4  12        0.73       15.81     11.82 o
   3   4  12        6.12        5.38     17.43 o
 -13   1  13        3.68       20.88     13.66 o
 -12   1  13        0.36        8.12     12.16 o
 -11   1  13        2.57       13.61     11.79 o
 -10   1  13        3.09        9.25     10.77 o
  -9   1  13      141.32      169.43     19.31 o
  -8   1  13        8.35        3.73      8.97 o
  -7   1  13       40.10       28.88      7.76 o
  -6   1  13        5.07        1.42      7.88 o
  -5   1  13       23.87       19.48      8.21 o
  -4   1  13       87.56       83.86     10.06 o
  -3   1  13      185.97      231.00     17.46 o
  -2   1  13      207.66      217.33     23.28 o
  -1   1  13       42.62       45.04      8.64 o
   0   1  13      238.58      296.23     18.38 o
   1   1  13      352.94      411.04     23.84 o
   2   1  13      165.28      230.66     17.30 o
   3   1  13      270.92      289.46     18.67 o
   4   1  13        1.07       -4.85      5.66 o
   5   1  13        4.51        7.53      6.59 o
   6   1  13       10.42       13.12      9.82 o
   7   1  13      283.71      272.84     28.92 o
   8   1  13       62.01       48.75     14.38 o
   9   1  13       17.26        3.85     11.45 o
  10   1  13        1.17       14.09     12.31 o
  11   1  13        0.00       12.44     13.13 o
  12   1  13       11.18       -7.71     13.42 o
 -12   2  13        0.91      -10.89     11.77 o
 -11   2  13        0.01        6.11     12.19 o
 -10   2  13        0.56        1.50     12.22 o
  -9   2  13        1.71       -0.96     10.40 o
  -8   2  13        0.93        4.29     10.44 o
  -7   2  13        1.54       -4.48      7.10 o
  -6   2  13       32.53       43.07      7.92 o
  -5   2  13        0.90       -0.96      6.42 o
  -4   2  13       91.76       79.42      9.20 o
  -3   2  13       63.41       59.13      8.04 o
  -2   2  13        1.91       10.40      6.21 o
  -1   2  13        9.07        9.28      6.11 o
   0   2  13       63.65       67.89      8.41 o
   1   2  13        0.04       -0.68      5.27 o
   2   2  13       26.06       22.17      7.93 o
   3   2  13      151.80      166.07     14.26 o
   4   2  13        5.80        6.44      7.11 o
   5   2  13      130.11      126.19     15.14 o
   6   2  13        2.85        3.45      9.10 o
   7   2  13        0.01       -2.07      8.91 o
   8   2  13        1.74        2.27     10.50 o
   9   2  13       34.45       17.99     12.23 o
  10   2  13        3.69       -3.06     10.99 o
  -9   3  13       30.16       18.09     14.63 o
  -8   3  13        4.03      -14.08     12.96 o
  -7   3  13       18.26        7.31     13.40 o
  -6   3  13       17.63       36.09     15.14 o
  -5   3  13       58.20       49.55     19.45 o
  -4   3  13      173.09      196.33     23.27 o
  -3   3  13        4.73        4.10     11.10 o
  -2   3  13       37.67       28.30     18.04 o
  -1   3  13        3.42        8.24     10.69 o
   0   3  13       22.41       22.27     11.80 o
   1   3  13       61.92       67.56     13.62 o
   2   3  13       13.44       23.08     11.68 o
   3   3  13       21.14       35.47     14.39 o
   4   3  13        6.50        9.16     12.15 o
   5   3  13       12.56       -0.86     17.51 o
   6   3  13        2.20       -0.12     14.40 o
   7   3  13        8.16       21.57     18.70 o
   8   3  13       14.43       16.37     16.89 o
  -3   4  13        3.77       -5.27     14.92 o
  -2   4  13        2.18       11.64     13.40 o
  -1   4  13        0.51       -3.65     16.72 o
   0   4  13        3.37        6.10     12.93 o
   1   4  13        0.00       -3.96     12.62 o
   2   4  13        0.16        5.84     12.98 o
 -13   0  14       40.02        2.76     50.37 o
 -12   0  14       34.99       22.05     19.90 o
 -11   0  14        9.01       28.50     17.42 o
 -10   0  14       63.20       96.41     54.67 o
  -9   0  14      383.05      432.32     48.57 o
  -8   0  14      206.43      211.08     35.34 o
  -7   0  14      320.81      318.76     37.91 o
  -6   0  14        0.36       13.51     12.68 o
  -5   0  14      179.83      243.72     74.28 o
  -4   0  14      258.99      306.38     69.80 o
  -3   0  14       26.40       54.56     14.46 o
  -2   0  14      308.37      254.70     40.81 o
  -1   0  14       23.85        4.09     13.10 o
   0   0  14        1.53       -3.48     10.65 o
   1   0  14        4.22       21.09     12.90 o
   2   0  14     1277.71     1385.47    157.26 o
   3   0  14      648.23      627.28     77.43 o
   4   0  14       12.87        1.23     15.15 o
   5   0  14        0.20        2.46     16.58 o
   6   0  14       71.34       87.23     21.49 o
   7   0  14      335.67      344.27     41.71 o
   8   0  14     1351.62     1484.03    125.60 o
   9   0  14        0.21      -19.17     13.27 o
  10   0  14        0.02        5.80     15.98 o
  11   0  14        3.12        5.70     39.72 o
  12   0  14       20.76        2.66     24.57 o
 -13   1  14        0.04        2.52     13.51 o
 -12   1  14        1.15        5.30     12.53 o
 -11   1  14        2.06       16.28     12.45 o
 -10   1  14       40.04       40.20     12.88 o
  -9   1  14        8.06        0.20      9.73 o
  -8   1  14        0.36      -10.96      7.31 o
  -7   1  14        7.50        3.45      6.74 o
  -6   1  14      376.74      403.20     27.25 o
  -5   1  14       32.78       29.24     11.78 o
  -4   1  14      175.36      175.58     15.98 o
  -3   1  14      147.78      159.76     14.32 o
  -2   1  14        3.37       13.70      7.32 o
  -1   1  14       28.96       19.75      9.37 o
   0   1  14      155.03      195.68     16.41 o
   1   1  14        0.45        7.33      6.33 o
   2   1  14       29.76       46.60      8.77 o
   3   1  14      175.97      170.82     14.93 o
   4   1  14      253.13      273.12     22.38 o
   5   1  14      231.47      228.61     25.55 o
   6   1  14       33.78       30.09     16.55 o
   7   1  14      409.68      443.69     40.60 o
   8   1  14       14.73       16.15     12.30 o
   9   1  14        2.27        1.03     11.38 o
  10   1  14       35.17       40.36     15.23 o
  11   1  14        8.21       27.14     14.96 o
 -11   2  14        0.10       -9.21     11.72 o
 -10   2  14       40.99       46.01     16.55 o
  -9   2  14       17.10       23.93     11.82 o
  -8   2  14       25.12        6.84      8.36 o
  -7   2  14        4.01       -0.87      8.41 o
  -6   2  14        0.09        0.42      7.12 o
  -5   2  14      222.05      254.84     17.17 o
  -4   2  14       39.69       41.47      7.72 o
  -3   2  14       74.81       67.49     11.42 o
  -2   2  14       37.98       45.10      7.88 o
  -1   2  14        4.53       -1.43      5.82 o
   0   2  14        8.66        7.96      7.46 o
   1   2  14        0.80        9.72      6.29 o
   2   2  14       43.21       49.51      8.25 o
   3   2  14       13.11       10.00      7.60 o
   4   2  14        8.53        7.20      7.09 o
   5   2  14       45.01       44.02     13.88 o
   6   2  14        2.98        5.73     10.37 o
   7   2  14        1.16        1.01     12.94 o
   8   2  14        5.08       14.83     11.57 o
   9   2  14       11.00       19.65     12.70 o
  10   2  14        0.57        0.29     11.72 o
  -9   3  14        2.19        9.19     27.50 o
  -8   3  14      121.14       87.40     19.42 o
  -7   3  14       20.06       15.19     14.71 o
  -6   3  14        3.28       12.62     13.73 o
  -5   3  14        0.03       25.07     15.03 o
  -4   3  14        5.97       -3.19     12.91 o
  -3   3  14       21.86       21.42     16.43 o
  -2   3  14       19.88       21.52     14.72 o
  -1   3  14        0.01       -0.27     10.74 o
   0   3  14       10.14        8.88     10.52 o
   1   3  14       14.41       31.99     13.02 o
   2   3  14       30.46       22.33     12.30 o
   3   3  14        0.82       21.31     11.77 o
   4   3  14        0.00        4.76     11.62 o
   5   3  14        0.55       -1.79     12.18 o
   6   3  14        2.18        3.50     14.71 o
   7   3  14       18.60       38.34     22.19 o
   8   3  14        0.07        0.46     18.81 o
  -2   4  14        1.56       -5.36     13.23 o
  -1   4  14        0.35       -4.48     12.91 o
   0   4  14        0.38       -9.54     22.58 o
   1   4  14        6.39        3.50     15.54 o
 -12   1  15       11.46       12.29     12.75 o
 -11   1  15        0.00      -10.26     14.77 o
 -10   1  15       15.49       13.23     12.47 o
  -9   1  15       82.01       84.17     15.08 o
  -8   1  15        2.51       -1.51      7.02 o
  -7   1  15       45.24       34.39     14.01 o
  -6   1  15        0.72       11.77      9.11 o
  -5   1  15      129.38      150.89     15.19 o
  -4   1  15      349.07      375.12     38.65 o
  -3   1  15       74.27       92.58     12.63 o
  -2   1  15       57.63       72.21     11.27 o
  -1   1  15       27.80       42.79     10.08 o
   0   1  15        8.37        9.06      7.28 o
   1   1  15       18.09       20.39      7.28 o
   2   1  15       48.23       32.32     11.20 o
   3   1  15       41.42       31.93      9.87 o
   4   1  15       57.54       63.93     18.16 o
   5   1  15        6.98       -2.75      6.60 o
   6   1  15      106.51       94.71     18.01 o
   7   1  15       22.32       15.33     12.92 o
   8   1  15       95.61       76.73     26.58 o
   9   1  15       48.33       64.93     16.18 o
  10   1  15        5.56       -6.83     16.78 o
  11   1  15        7.14       27.74     15.53 o
 -11   2  15        0.03       -9.83     11.33 o
 -10   2  15        2.20        0.76     13.15 o
  -9   2  15        4.43        0.73     11.53 o
  -8   2  15      171.07      187.05     17.44 o
  -7   2  15        7.48       12.69      7.69 o
  -6   2  15        0.99        4.50      9.03 o
  -5   2  15        3.22        0.96      7.06 o
  -4   2  15      188.75      171.19     13.62 o
  -3   2  15      344.82      339.57     21.87 o
  -2   2  15      123.84      105.42     12.38 o
  -1   2  15       32.01       32.59      9.59 o
   0   2  15       48.96       48.62      8.20 o
   1   2  15       25.20       38.62      8.02 o
   2   2  15       18.52       19.64      7.35 o
   3   2  15        0.00      -10.09      6.73 o
   4   2  15        2.96      -10.60      7.91 o
   5   2  15       22.91       29.81     10.08 o
   6   2  15        1.75       -6.84      8.25 o
   7   2  15       20.94       15.89     10.55 o
   8   2  15       14.06        2.24     14.86 o
   9   2  15       22.38       39.41     13.22 o
  10   2  15        5.74       18.22     16.98 o
  -8   3  15       43.38       56.49     22.16 o
  -7   3  15       18.48        1.71     13.68 o
  -6   3  15        4.00       -9.00     18.63 o
  -5   3  15        6.39        6.19     15.69 o
  -4   3  15        0.63       -5.83     12.16 o
  -3   3  15        1.54        9.38     12.35 o
  -2   3  15       19.99       25.03     12.11 o
  -1   3  15        0.38        1.02     10.85 o
   0   3  15        3.12       -6.75     10.75 o
   1   3  15       13.11        9.90     12.50 o
   2   3  15        4.24        6.93     11.11 o
   3   3  15       12.42       22.00     13.34 o
   4   3  15       20.35        7.54     12.42 o
   5   3  15        1.92      -12.03     18.59 o
   6   3  15        0.60       33.17     19.40 o
   7   3  15        0.00       10.18     15.24 o
 -12   0  16        2.16       -3.66     17.26 o
 -11   0  16        0.01        5.11     17.41 o
 -10   0  16        0.13        6.56     15.11 o
  -9   0  16       58.19       21.36     16.65 o
  -8   0  16        3.00      -10.05     13.53 o
  -7   0  16      178.94      208.15     30.71 o
  -6   0  16      189.19      181.50     66.18 o
  -5   0  16       79.22      110.54     29.49 o
  -4   0  16       66.66       73.30     42.70 o
  -3   0  16       62.17       24.16     15.56 o
  -2   0  16       86.56       91.75     25.40 o
  -1   0  16      268.41      273.67     45.30 o
   0   0  16        0.39       -6.14     11.46 o
   1   0  16      535.42      465.52     65.68 o
   2   0  16      168.37      125.59     28.07 o
   3   0  16       22.78       17.20     15.15 o
   4   0  16       17.10      -14.33     12.90 o
   5   0  16       14.05       16.17     17.20 o
   6   0  16      280.31      352.72     57.18 o
   7   0  16       63.96       96.22     22.63 o
   8   0  16      146.74      150.95     36.15 o
   9   0  16       15.25       24.53     16.19 o
  10   0  16        1.42        4.33     20.57 o
  11   0  16        1.06       -3.89     21.29 o
 -12   1  16        0.01       -0.30     12.67 o
 -11   1  16        6.94        4.80     12.10 o
 -10   1  16        8.68        9.91     11.97 o
  -9   1  16      117.63      119.01     17.78 o
  -8   1  16       19.05       12.53      7.72 o
  -7   1  16       98.84      106.92     17.33 o
  -6   1  16      143.67      151.95     31.96 o
  -5   1  16       19.61       42.78     11.28 o
  -4   1  16        3.71        7.66      8.77 o
  -3   1  16      432.26      445.86     65.78 o
  -2   1  16        2.58       -6.62      8.33 o
  -1   1  16       18.56       21.49      9.64 o
   0   1  16        4.38       -6.60      7.43 o
   1   1  16        0.30       -3.35      7.20 o
   2   1  16       12.42        7.85      8.02 o
   3   1  16       50.60       64.28     15.42 o
   4   1  16      190.85      198.70     19.33 o
   5   1  16       49.24       61.37     13.70 o
   6   1  16       22.38        1.87     10.03 o
   7   1  16       11.50        8.43     11.62 o
   8   1  16      301.92      313.24     33.46 o
   9   1  16       21.49       40.36     15.25 o
  10   1  16        1.56       -2.24     14.72 o
  11   1  16        0.63        0.97     14.66 o
 -11   2  16        0.75       -8.32     12.63 o
 -10   2  16        0.01        4.09     12.77 o
  -9   2  16       12.09        6.85     12.77 o
  -8   2  16       18.12        7.55      8.82 o
  -7   2  16        0.49       10.09      7.80 o
  -6   2  16        3.25        2.64      8.07 o
  -5   2  16        2.36       15.29      8.98 o
  -4   2  16      628.55      617.43     50.85 o
  -3   2  16       34.99       34.54      8.63 o
  -2   2  16       72.59       72.89     10.30 o
  -1   2  16       94.02       72.68      9.62 o
   0   2  16        1.30        1.17      6.57 o
   1   2  16        2.27        4.41      6.93 o
   2   2  16      195.11      172.21     13.89 o
   3   2  16      177.69      164.57     16.51 o
   4   2  16       16.40       13.62      8.53 o
   5   2  16       14.98        9.12      9.34 o
   6   2  16       52.77       41.24     13.20 o
   7   2  16        1.54       -6.10     10.28 o
   8   2  16        0.05       -8.68     10.02 o
   9   2  16        4.17        3.41     12.35 o
  -8   3  16       12.87      -15.62     19.04 o
  -7   3  16       13.05       26.92     15.73 o
  -6   3  16       13.37       10.99     14.55 o
  -5   3  16        5.19       -5.51     13.09 o
  -4   3  16       44.60       32.44     14.53 o
  -3   3  16       67.51       66.90     20.22 o
  -2   3  16       61.31       55.27     29.85 o
  -1   3  16        5.63       12.45     12.36 o
   0   3  16        6.15       18.57     27.98 o
   1   3  16        2.03        7.16     11.48 o
   2   3  16        0.06       -1.29     11.93 o
   3   3  16        1.35        4.85     12.47 o
   4   3  16        3.60        8.32     13.37 o
   5   3  16        3.68        3.67     14.83 o
   6   3  16       18.17       39.88     25.04 o
 -12   1  17        8.10       16.60     14.66 o
 -11   1  17       17.87       21.80     15.31 o
 -10   1  17        8.15       15.02     13.38 o
  -9   1  17       40.37       20.55     12.57 o
  -8   1  17       21.30       21.86      9.59 o
  -7   1  17       19.04       23.51     10.85 o
  -6   1  17       49.27       23.14     16.58 o
  -5   1  17       13.60       16.84     10.12 o
  -4   1  17       83.81       87.03     14.81 o
  -3   1  17        1.93       13.64     19.90 o
  -2   1  17        9.02       11.61     10.08 o
  -1   1  17      119.24       81.32     23.37 o
   0   1  17       11.81        6.23      9.65 o
   1   1  17       51.21       50.16     11.66 o
   2   1  17        9.14        0.08      7.55 o
   3   1  17      222.63      218.57     22.09 o
   4   1  17       12.83       15.05     12.24 o
   5   1  17        0.96       -2.69      9.87 o
   6   1  17       63.08       36.92     13.65 o
   7   1  17        6.79        1.50     11.74 o
   8   1  17       87.02      100.14     25.68 o
   9   1  17      133.46      101.82     34.52 o
  10   1  17        0.01       -5.56     12.07 o
 -10   2  17        0.32       13.66     12.83 o
  -9   2  17        6.63       -5.11     12.09 o
  -8   2  17       28.53       32.08     10.79 o
  -7   2  17       10.66        6.31      9.08 o
  -6   2  17       34.83       26.13     12.82 o
  -5   2  17       81.10      105.10     13.33 o
  -4   2  17       23.25       23.48      9.57 o
  -3   2  17      145.23      129.43     14.61 o
  -2   2  17       21.20       26.37      9.04 o
  -1   2  17        0.47       -6.88      6.68 o
   0   2  17        0.17        6.68      7.21 o
   1   2  17       24.59       33.94      9.02 o
   2   2  17       43.27       29.38     11.07 o
   3   2  17        2.50       -5.66      8.81 o
   4   2  17       78.08       65.60     12.49 o
   5   2  17        0.09        7.58      9.70 o
   6   2  17        1.56        9.41      9.91 o
   7   2  17        6.15       15.70     10.70 o
   8   2  17       15.80       19.93     12.41 o
   9   2  17       34.40       30.29     18.19 o
  -7   3  17        0.29        8.00     14.49 o
  -6   3  17        2.57        9.70     14.12 o
  -5   3  17        0.00       10.64     14.65 o
  -4   3  17       21.25       48.74     16.03 o
  -3   3  17       26.33       17.12     14.35 o
  -2   3  17       14.57       10.21     12.10 o
  -1   3  17        3.74       13.07     12.69 o
   0   3  17        0.39       -4.37     10.87 o
   1   3  17        6.49       -5.52     11.78 o
   2   3  17        3.81       -1.32     11.49 o
   3   3  17        3.14      -14.51     12.30 o
   4   3  17       14.39       53.13     15.96 o
   5   3  17        0.35       10.74     15.51 o
   6   3  17        1.10       31.58     16.78 o
 -12   0  18       14.60       41.03     24.67 o
 -11   0  18        3.22        5.55     17.99 o
 -10   0  18        0.04       17.65     19.15 o
  -9   0  18       67.06       65.33     21.17 o
  -8   0  18      291.08      270.23     37.52 o
  -7   0  18        2.06       27.09     17.34 o
  -6   0  18       24.57       19.12     15.49 o
  -5   0  18      372.09      372.56     86.32 o
  -4   0  18      179.02      207.54     41.59 o
  -3   0  18     1511.93     1339.19    156.40 o
  -2   0  18      107.45      114.08     30.11 o
  -1   0  18       61.81       50.38     20.68 o
   0   0  18       49.18       60.00     21.50 o
   1   0  18      166.95      175.16     35.44 o
   2   0  18       36.33       70.64     23.75 o
   3   0  18       10.40       17.81     17.20 o
   4   0  18       54.68       85.80     28.05 o
   5   0  18      137.58      148.91     34.82 o
   6   0  18       96.11       72.09     28.47 o
   7   0  18      131.51      188.23     41.58 o
   8   0  18      357.45      309.91     55.55 o
   9   0  18      217.33      208.76     45.48 o
  10   0  18       40.96       39.93     25.59 o
 -11   1  18        7.19       -0.87     12.56 o
 -10   1  18        4.71        1.77     12.55 o
  -9   1  18        0.59        1.56     12.25 o
  -8   1  18       65.97       71.94     15.13 o
  -7   1  18      147.65      148.39     23.59 o
  -6   1  18       48.52       51.14     12.51 o
  -5   1  18        6.25        6.18     18.52 o
  -4   1  18      132.67      161.83     42.91 o
  -3   1  18      145.66      114.34     21.06 o
  -2   1  18        0.23       -9.90     10.34 o
  -1   1  18       20.91       27.15     12.35 o
   0   1  18       10.12       17.55     11.69 o
   1   1  18       10.52       20.63      9.81 o
   2   1  18        0.01      -10.68      7.12 o
   3   1  18       39.63       52.50     17.74 o
   4   1  18       63.64       66.55     12.39 o
   5   1  18       43.46       49.95     14.62 o
   6   1  18       17.28        6.81     11.41 o
   7   1  18        0.20       28.75     13.78 o
   8   1  18        2.07       -3.25     13.48 o
   9   1  18       47.05       63.04     18.63 o
  10   1  18        0.02        5.47     14.90 o
 -10   2  18        0.66        6.69     18.44 o
  -9   2  18        0.25       -6.54     12.42 o
  -8   2  18        0.45       -6.42     13.01 o
  -7   2  18        0.39       -4.21     12.44 o
  -6   2  18        0.90       -6.92      8.58 o
  -5   2  18       30.32       35.36     10.67 o
  -4   2  18        7.94       12.52      9.24 o
  -3   2  18        0.63       12.57      8.72 o
  -2   2  18       35.44       34.21     10.05 o
  -1   2  18        0.95        6.67      8.42 o
   0   2  18        2.58       -5.39      8.91 o
   1   2  18       15.60       -0.64      9.39 o
   2   2  18        1.78        6.54      9.14 o
   3   2  18        9.06       15.43     10.00 o
   4   2  18        0.94       -8.78      8.98 o
   5   2  18       10.88       -7.08      9.08 o
   6   2  18       22.63       16.21     11.88 o
   7   2  18        1.50        7.21     11.76 o
   8   2  18       15.07       36.12     19.18 o
  -6   3  18        1.03       16.32     14.13 o
  -5   3  18        4.56       -1.46     13.75 o
  -4   3  18       42.48       50.59     16.15 o
  -3   3  18       12.66       12.34     24.00 o
  -2   3  18       19.06        4.66     12.81 o
  -1   3  18       13.07       23.69     19.92 o
   0   3  18        0.48       11.14     14.09 o
   1   3  18        8.53        0.41     11.55 o
   2   3  18        5.58        1.62     11.77 o
   3   3  18       50.67       48.50     15.94 o
   4   3  18       10.10       13.18     26.26 o
   5   3  18        0.96        6.23     14.81 o
 -11   1  19        0.02       -0.81     14.42 o
 -10   1  19        1.62        6.48     13.70 o
  -9   1  19        0.07        6.88     13.10 o
  -8   1  19        4.06        0.28     12.00 o
  -7   1  19       31.30       40.80     17.73 o
  -6   1  19       38.89       36.80     12.46 o
  -5   1  19       19.28       21.89     19.11 o
  -4   1  19       10.01        2.89     12.24 o
  -3   1  19      575.04      514.03     53.62 o
  -2   1  19      312.48      312.38     36.95 o
  -1   1  19       23.94       38.77     19.96 o
   0   1  19      191.11      192.67     27.89 o
   1   1  19        1.38        2.79      9.65 o
   2   1  19        9.37        5.49      9.33 o
   3   1  19       92.93       91.61     14.04 o
   4   1  19        7.65        0.37      8.88 o
   5   1  19        0.64       -4.06     17.81 o
   6   1  19        1.58       -2.22     11.76 o
   7   1  19        5.48      -16.52     11.74 o
   8   1  19        1.46        8.88     23.47 o
   9   1  19        6.78       18.59     17.19 o
  -9   2  19        0.33       12.93     13.36 o
  -8   2  19        4.05       21.56     15.97 o
  -7   2  19        4.27       -3.27     10.94 o
  -6   2  19        3.22       -1.71     10.60 o
  -5   2  19        2.00       -0.57      9.74 o
  -4   2  19        0.28        4.51      9.28 o
  -3   2  19       10.19       18.91      9.75 o
  -2   2  19      116.52      108.68     22.94 o
  -1   2  19       17.78       11.38      9.66 o
   0   2  19       17.60       26.96     10.60 o
   1   2  19       13.13       15.15     10.26 o
   2   2  19       55.85       36.19     12.08 o
   3   2  19       33.75       16.15     10.34 o
   4   2  19        3.05       -1.97     10.61 o
   5   2  19        0.11       -4.54     13.33 o
   6   2  19        0.48       10.57     12.20 o
   7   2  19        3.11       11.69     15.12 o
   8   2  19       13.83       15.86     18.12 o
  -6   3  19        0.03       33.57     15.62 o
  -5   3  19        0.45      -19.49     16.40 o
  -4   3  19        0.38       30.53     19.84 o
  -3   3  19        1.31      -19.48     12.99 o
  -2   3  19       18.39       20.41     15.06 o
  -1   3  19       11.46      -16.44     16.16 o
   0   3  19        2.78      -12.35     12.47 o
   1   3  19        2.83       -3.30     12.41 o
   2   3  19        1.06       -5.27     13.50 o
   3   3  19        1.67      -23.53     18.41 o
   4   3  19        5.79      -19.55     13.03 o
 -11   0  20        1.37       11.55     20.70 o
 -10   0  20       27.78       35.18     20.10 o
  -9   0  20       48.00       57.84     22.86 o
  -8   0  20       44.27        9.35     18.67 o
  -7   0  20        5.67       12.63     16.75 o
  -6   0  20      210.76      219.06     85.03 o
  -5   0  20       13.42       10.44     20.68 o
  -4   0  20       44.41       24.57     21.91 o
  -3   0  20       56.88       48.73     24.16 o
  -2   0  20      457.71      482.18     74.04 o
  -1   0  20       36.03       54.05     22.93 o
   0   0  20      109.73      102.61     29.08 o
   1   0  20        8.27       -6.14     15.56 o
   2   0  20       37.13      -10.65     14.33 o
   3   0  20       42.67       33.17     20.48 o
   4   0  20       77.51       71.56     14.65 o
   5   0  20      208.81      175.78     40.36 o
   6   0  20        1.16        2.66     20.68 o
   7   0  20       21.11       32.14     23.54 o
   8   0  20        3.77       22.11     23.34 o
   9   0  20       18.18        4.30     23.13 o
 -10   1  20        0.41       10.40     14.11 o
  -9   1  20        0.10        9.63     12.66 o
  -8   1  20       47.52       19.84     12.63 o
  -7   1  20        1.71       -1.01     12.42 o
  -6   1  20       19.96       26.60     28.95 o
  -5   1  20       34.82       43.16     17.49 o
  -4   1  20        0.54        1.57     12.53 o
  -3   1  20      500.01      468.08     50.66 o
  -2   1  20      171.60      121.54     22.43 o
  -1   1  20        1.85        7.68     12.03 o
   0   1  20        2.58       -7.18     11.51 o
   1   1  20        5.86       -3.52      9.38 o
   2   1  20        9.75        5.38     18.16 o
   3   1  20       26.88       26.57     10.92 o
   4   1  20       20.66       18.66     10.72 o
   5   1  20        2.25       11.30     12.70 o
   6   1  20        4.99      -11.82     20.23 o
   7   1  20       61.52       68.44     19.12 o
   8   1  20       22.41       15.33     35.17 o
   9   1  20       67.19       84.25     20.60 o
  -9   2  20        2.40       29.78     14.97 o
  -8   2  20       46.20       49.77     18.65 o
  -7   2  20        6.93        5.48     11.43 o
  -6   2  20        0.15        7.03     11.15 o
  -5   2  20       69.92       73.45     16.53 o
  -4   2  20        6.83       11.96     10.03 o
  -3   2  20       33.53       20.55     10.34 o
  -2   2  20        7.32        1.46      9.54 o
  -1   2  20        6.06       18.70     11.31 o
   0   2  20        0.38       26.52     12.02 o
   1   2  20        1.49        4.47      9.90 o
   2   2  20        0.46        1.71      8.79 o
   3   2  20       18.65        8.36     11.61 o
   4   2  20       64.80       70.05     14.44 o
   5   2  20        8.48        7.42     13.20 o
   6   2  20        6.98        0.40     14.21 o
   7   2  20       13.25       37.95     18.88 o
  -4   3  20        2.06       20.21     15.37 o
  -3   3  20        7.37       -3.23     14.15 o
  -2   3  20        2.74       24.66     15.85 o
  -1   3  20       16.73       -0.24     13.88 o
   0   3  20       15.62       11.96     13.96 o
   1   3  20        5.12      -12.55     12.70 o
   2   3  20        6.39      -20.37     13.95 o
   3   3  20        0.53        3.13     14.67 o
 -10   1  21        4.62      -12.58     14.28 o
  -9   1  21        0.52       14.78     13.40 o
  -8   1  21       12.96       15.72     16.68 o
  -7   1  21       18.50       39.07     16.13 o
  -6   1  21        3.84        6.63     12.89 o
  -5   1  21        6.26       12.36     14.37 o
  -4   1  21       64.77       74.14     40.54 o
  -3   1  21       15.11       -5.44     13.84 o
  -2   1  21       81.77      103.02     21.71 o
  -1   1  21       21.33       12.86     13.14 o
   0   1  21        0.21        5.54     12.10 o
   1   1  21        0.87      -11.40      8.63 o
   2   1  21      108.29      113.77     17.08 o
   3   1  21       38.54       36.58     11.23 o
   4   1  21       12.37       11.23     13.76 o
   5   1  21        4.20       -7.81     11.40 o
   6   1  21        0.17       -0.68     13.18 o
   7   1  21        6.82       -7.88     14.14 o
   8   1  21       12.35       22.39     15.98 o
  -8   2  21        0.00       -8.61     17.04 o
  -7   2  21       27.75       19.24     12.25 o
  -6   2  21        3.93       -3.00     12.45 o
  -5   2  21       14.81       17.29     13.58 o
  -4   2  21        0.47       -5.58     12.18 o
  -3   2  21       41.88       26.67     14.25 o
  -2   2  21       43.71       34.60     11.95 o
  -1   2  21       33.49        8.99     11.08 o
   0   2  21        4.63      -11.82      9.87 o
   1   2  21        0.00       -3.09     10.43 o
   2   2  21        1.69       -6.25     17.67 o
   3   2  21        1.25      -14.44     10.70 o
   4   2  21        2.63      -10.37     17.75 o
   5   2  21        1.56       -8.78     18.38 o
   6   2  21        8.93       23.39     21.75 o
  -3   3  21        0.05      -12.41     14.09 o
  -2   3  21        0.55        9.13     20.38 o
  -1   3  21        0.97       -0.89     14.79 o
   0   3  21        0.23       -0.06     14.11 o
   1   3  21        1.24       14.42     14.82 o
 -10   0  22        1.26       11.09     20.29 o
  -9   0  22       15.79       13.92     18.21 o
  -8   0  22       11.25       27.15     20.77 o
  -7   0  22        2.03        3.78     23.44 o
  -6   0  22      110.64      161.59     42.19 o
  -5   0  22        2.28       -4.50     22.31 o
  -4   0  22      117.35       99.33     31.75 o
  -3   0  22       75.43       39.11     25.39 o
  -2   0  22     1304.36     1162.24    141.11 o
  -1   0  22      289.60      398.82     65.79 o
   0   0  22       37.30       11.67     19.86 o
   1   0  22       84.21       78.43     28.67 o
   2   0  22        2.38      -13.72     17.61 o
   3   0  22       29.98       21.91     20.68 o
   4   0  22       37.49       51.60     26.82 o
   5   0  22       20.22       46.27     24.57 o
   6   0  22       30.74       98.07     34.40 o
   7   0  22        6.28       -3.89     21.09 o
   8   0  22        0.35       49.34     28.05 o
  -9   1  22        0.03       13.21     13.60 o
  -8   1  22        1.14       28.60     14.91 o
  -7   1  22       34.44       37.76     16.87 o
  -6   1  22        5.86       17.91     31.83 o
  -5   1  22        4.04        6.63     15.58 o
  -4   1  22       57.93       55.29     27.34 o
  -3   1  22        0.01        5.24     13.67 o
  -2   1  22      180.04      187.22     29.35 o
  -1   1  22        3.95        1.47     13.46 o
   0   1  22       28.57       13.29     13.46 o
   1   1  22       49.63       45.49     14.02 o
   2   1  22        9.81        3.42     16.52 o
   3   1  22       20.67       15.41     11.16 o
   4   1  22       44.26       72.59     18.92 o
   5   1  22        3.30       13.54     18.43 o
   6   1  22       14.57       25.60     24.57 o
   7   1  22       14.97        8.94     15.48 o
  -7   2  22       15.49       17.69     14.83 o
  -6   2  22        3.85       28.98     13.95 o
  -5   2  22       11.93       35.18     20.36 o
  -4   2  22        0.29        1.02     13.06 o
  -3   2  22       22.89       23.17     13.53 o
  -2   2  22        1.16        2.65     15.85 o
  -1   2  22       16.23       14.43     17.05 o
   0   2  22        0.53       -4.03     14.84 o
   1   2  22        5.19       19.10     16.48 o
   2   2  22        1.77       -0.21     13.65 o
   3   2  22        0.07       -0.09     15.28 o
   4   2  22        2.41      -16.34     17.60 o
   5   2  22        3.08       41.11     23.43 o
  -8   1  23       12.12       12.69     16.82 o
  -7   1  23        6.55       14.01     15.46 o
  -6   1  23        0.03        2.00     16.14 o
  -5   1  23       37.75       23.83     17.72 o
  -4   1  23       12.26       11.00     15.64 o
  -3   1  23       13.55        7.65     18.32 o
  -2   1  23       49.69       46.95     18.36 o
  -1   1  23      252.17      270.89     36.82 o
   0   1  23        0.02      -15.50     10.33 o
   1   1  23        0.00       15.24     11.21 o
   2   1  23        0.01      -15.04     10.02 o
   3   1  23        9.06        2.94     13.72 o
   4   1  23       18.27       22.60     22.11 o
   5   1  23       21.56        8.91     15.98 o
   6   1  23        7.36       20.14     18.23 o
  -6   2  23        2.54       -5.37     12.86 o
  -5   2  23        5.29        3.36     13.58 o
  -4   2  23       14.83        0.57     13.72 o
  -3   2  23       11.17        8.09     13.21 o
  -2   2  23        0.80       -0.54     24.98 o
  -1   2  23       10.95        9.60     15.36 o
   0   2  23        0.03        1.32     15.24 o
   1   2  23       38.96       46.54     18.39 o
   2   2  23       24.92       56.18     18.94 o
   3   2  23       11.31       24.39     21.51 o
   4   2  23        5.95       18.22     22.89 o
  -8   0  24        1.90       33.18     21.33 o
  -7   0  24        0.00       -0.20     25.18 o
  -6   0  24        0.00       24.98     24.57 o
  -5   0  24        1.31       21.91     26.00 o
  -4   0  24       29.53       36.65     27.23 o
  -3   0  24       70.56       68.60     29.69 o
  -2   0  24      165.09      159.77     39.74 o
  -1   0  24       72.13       38.29     26.01 o
   0   0  24        0.00        5.73     21.29 o
   1   0  24        3.98       -0.41     20.68 o
   2   0  24        0.21      -23.13     17.61 o
   3   0  24       48.99       96.03     32.76 o
   4   0  24       73.07       51.60     28.05 o
   5   0  24       53.04       80.06     31.74 o
   6   0  24        1.03       15.35     23.95 o
  -7   1  24       23.23       14.78     19.06 o
  -6   1  24        0.13       10.79     17.73 o
  -5   1  24        5.85       30.14     20.05 o
  -4   1  24        7.30       18.92     16.99 o
  -3   1  24        3.06      -19.72     13.15 o
  -2   1  24       80.41       88.95     28.16 o
  -1   1  24        1.38       27.43     15.51 o
   0   1  24       24.99       38.93     15.84 o
   1   1  24        3.26       -1.52     10.48 o
   2   1  24        0.50       11.24     12.47 o
   3   1  24       18.42       32.97     16.97 o
   4   1  24        0.13      -14.61     12.69 o
   5   1  24        0.72       -2.62     27.43 o
  -5   2  24        7.30      -20.54     14.40 o
  -4   2  24        5.03       24.80     24.41 o
  -3   2  24        0.02      -16.03     13.32 o
  -2   2  24       41.69       42.22     19.73 o
  -1   2  24       42.13       89.11     23.35 o
   0   2  24        0.08       13.14     16.72 o
   1   2  24        0.35       -7.64     16.58 o
   2   2  24        0.13       13.82     17.62 o
  -6   1  25        0.01        9.33     18.71 o
  -5   1  25        1.86        0.26     22.31 o
  -4   1  25        0.44       -4.85     16.45 o
  -3   1  25       15.16        6.98     16.06 o
  -2   1  25        3.37       25.62     17.14 o
  -1   1  25       61.79       86.53     44.64 o
   0   1  25        9.65       14.98     13.65 o
   1   1  25       11.74        4.65     13.59 o
   2   1  25        4.22      -12.98     24.16 o
   3   1  25        8.56       24.15     17.49 o
   4   1  25        4.79      -13.64     15.65 o
  -2   2  25       10.75       25.59     27.74 o
  -1   2  25       88.50       56.01     23.45 o
   0   2  25        9.76        6.66     21.70 o
  -6   0  26        0.12        1.84     26.61 o
  -5   0  26       16.44       54.46     32.76 o
  -4   0  26        5.19        3.28     25.80 o
  -3   0  26       31.22       83.53     34.60 o
  -2   0  26        2.06       16.17     25.80 o
  -1   0  26        1.79       33.57     28.05 o
   0   0  26       53.59       70.85     32.35 o
   1   0  26       13.21       -3.69     25.39 o
   2   0  26       37.35       54.87     29.89 o
   3   0  26       26.04       12.28     25.59 o
   4   0  26       47.09       29.28     27.64 o
  -5   1  26        6.94        6.35     26.92 o
  -4   1  26        0.81        7.88     18.82 o
  -3   1  26       42.27       83.99     25.92 o
  -2   1  26        0.87      -11.75     17.40 o
  -1   1  26      129.86      136.99     28.66 o
   0   1  26       48.48       21.46     15.38 o
   1   1  26        0.03       -6.02     11.70 o
   2   1  26        5.64       24.03     18.52 o
   3   1  26        6.33        1.58     16.68 o
  -2   1  27        0.03       11.12     19.58 o
  -1   1  27       15.58       -5.56     14.82 o
   0   1  27        3.24       -9.39     14.00 o
 
